# Supplementary material for: Circulating Non-Coding RNA Levels Are Altered in Autosomal Dominant Frontotemporal Dementia
Source: Int J Mol Sci. 2022 Nov 25;23(23):14723. doi: 10.3390/ijms232314723 (PMC9737170; doi:10.3390/ijms232314723)
Supplement: Supplementary file 1 [file ijms-23-14723-s001.zip]

Archive with 11 entries (10 files):
- ijms-1996020-supplementary/
- ijms-1996020-supplementary/Supplementary S1 genetic vs controls.xls
- ijms-1996020-supplementary/Supplementary S10 KEGGS empirical algorithm.xlsx
- ijms-1996020-supplementary/Supplementary S2 sporadic vs controls.xls
- ijms-1996020-supplementary/Supplementary S3 C9.xls
- ijms-1996020-supplementary/Supplementary S4 GRN.xls
- ijms-1996020-supplementary/Supplementary S5 GRN+C9.xls
- ijms-1996020-supplementary/Supplementary S6 MAPT.xls
- ijms-1996020-supplementary/Supplementary S7 KEGGS hypergeometric algorithm.xlsx
- ijms-1996020-supplementary/Supplementary S8 KEGGS empirical algorithm.xlsx
- ijms-1996020-supplementary/Supplementary S9 KEGGS hypergeometric algorithm.xlsx
