# Supplementary material for: Circulating Non-Coding RNA Levels Are Altered in Autosomal Dominant Frontotemporal Dementia
Source: Int J Mol Sci. 2022 Nov 25;23(23):14723. doi: 10.3390/ijms232314723 (PMC9737170; doi:10.3390/ijms232314723)
Supplement: Supplementary file 1 [file ijms-23-14723-s001.zip › ijms-1996020-supplementary/Supplementary S1 genetic vs controls.xls]

## Sheet: Gene Table
PCR Array Catalog #:		MIHS-001Z
Position	Mature ID
A01	hsa-miR-142-5p
A02	hsa-miR-9-5p
A03	hsa-miR-150-5p
A04	hsa-miR-27b-3p
A05	hsa-miR-101-3p
A06	hsa-let-7d-5p
A07	hsa-miR-103a-3p
A08	hsa-miR-16-5p
A09	hsa-miR-26a-5p
A10	hsa-miR-32-5p
A11	hsa-miR-26b-5p
A12	hsa-let-7g-5p
B01	hsa-miR-30c-5p
B02	hsa-miR-96-5p
B03	hsa-miR-185-5p
B04	hsa-miR-142-3p
B05	hsa-miR-24-3p
B06	hsa-miR-155-5p
B07	hsa-miR-146a-5p
B08	hsa-miR-425-5p
B09	hsa-miR-181b-5p
B10	hsa-miR-302b-3p
B11	hsa-miR-30b-5p
B12	hsa-miR-21-5p
C01	hsa-miR-30e-5p
C02	hsa-miR-200c-3p
C03	hsa-miR-15b-5p
C04	hsa-miR-223-3p
C05	hsa-miR-194-5p
C06	hsa-miR-210-3p
C07	hsa-miR-15a-5p
C08	hsa-miR-181a-5p
C09	hsa-miR-125b-5p
C10	hsa-miR-99a-5p
C11	hsa-miR-28-5p
C12	hsa-miR-320a
D01	hsa-miR-125a-5p
D02	hsa-miR-29b-3p
D03	hsa-miR-29a-3p
D04	hsa-miR-141-3p
D05	hsa-miR-19a-3p
D06	hsa-miR-18a-5p
D07	hsa-miR-374a-5p
D08	hsa-miR-423-5p
D09	hsa-let-7a-5p
D10	hsa-miR-124-3p
D11	hsa-miR-92a-3p
D12	hsa-miR-23a-3p
E01	hsa-miR-25-3p
E02	hsa-let-7e-5p
E03	hsa-miR-376c-3p
E04	hsa-miR-126-3p
E05	hsa-miR-144-3p
E06	hsa-miR-424-5p
E07	hsa-miR-30a-5p
E08	hsa-miR-23b-3p
E09	hsa-miR-151a-5p
E10	hsa-miR-195-5p
E11	hsa-miR-143-3p
E12	hsa-miR-30d-5p
F01	hsa-miR-191-5p
F02	hsa-let-7i-5p
F03	hsa-miR-302a-3p
F04	hsa-miR-222-3p
F05	hsa-let-7b-5p
F06	hsa-miR-19b-3p
F07	hsa-miR-17-5p
F08	hsa-miR-93-5p
F09	hsa-miR-186-5p
F10	hsa-miR-196b-5p
F11	hsa-miR-27a-3p
F12	hsa-miR-22-3p
G01	hsa-miR-130a-3p
G02	hsa-let-7c-5p
G03	hsa-miR-29c-3p
G04	hsa-miR-140-3p
G05	hsa-miR-128-3p
G06	hsa-let-7f-5p
G07	hsa-miR-122-5p
G08	hsa-miR-20a-5p
G09	hsa-miR-106b-5p
G10	hsa-miR-7-5p
G11	hsa-miR-100-5p
G12	hsa-miR-302c-3p
H01	cel-miR-39-3p
H02	cel-miR-39-3p
H03	SNORD61
H04	SNORD68
H05	SNORD72
H06	SNORD95
H07	SNORD96A
H08	RNU6-6P
H09	miRTC
H10	miRTC
H11	PPC
H12	PPC

## Sheet: Average Ct
Position	Mature ID	AVG Ct			Standard Deviation
		Control Group	Group 1	Group 2	Control Group	Group 1	Group 2
A01	hsa-miR-142-5p	24.86	27.34	24.59	1.77102	3.49813	0.662714
A02	hsa-miR-9-5p	32.73	33.44	31.44	0.733769	1.43362	1.34606
A03	hsa-miR-150-5p	29.11	29.97	28.92	1.26705	1.91996	1.00366
A04	hsa-miR-27b-3p	26.45	28.15	25.76	3.95624	3.27399	1.73815
A05	hsa-miR-101-3p	33.25	32.97	30.37	1.98452	1.29801	1.86789
A06	hsa-let-7d-5p	25.43	26.81	25.47	1.50759	2.57365	2.20641
A07	hsa-miR-103a-3p	32.53	31.57	27.88	2.17528	1.14551	3.93801
A08	hsa-miR-16-5p	29.67	29.75	28.79	1.93418	2.03697	1.17379
A09	hsa-miR-26a-5p	25.56	26.3	25.04	2.65245	2.7616	1.19853
A10	hsa-miR-32-5p	34.05	33.7	30.22	1.59132	1.25215	2.5916
A11	hsa-miR-26b-5p	34.17	34.14	30.11	1.00031	1.38494	4.70862
A12	hsa-let-7g-5p	32.96	33.72	31.41	1.72638	1.36234	2.23522
B01	hsa-miR-30c-5p	34.73	33.4	31.84	0.611413	2.8343	2.79733
B02	hsa-miR-96-5p	30.97	31.21	29.1	3.70009	1.79179	1.9259
B03	hsa-miR-185-5p	28.16	28.66	27.84	2.55666	1.95514	1.41871
B04	hsa-miR-142-3p	26.57	27.19	26.06	2.49209	3.45237	0.962223
B05	hsa-miR-24-3p	31.83	29.99	30.61	1.09608	6.6202	3.23837
B06	hsa-miR-155-5p	26.91	28.88	26.19	3.00532	2.82191	2.70554
B07	hsa-miR-146a-5p	32.9	32.96	29.08	2.90273	1.94733	2.9879
B08	hsa-miR-425-5p	28.65	29.66	27.58	3.21465	2.32244	1.9612
B09	hsa-miR-181b-5p	29.37	29.11	27.89	2.39177	1.31039	2.70393
B10	hsa-miR-302b-3p	23.76	25.65	23.39	3.45356	4.23402	1.65369
B11	hsa-miR-30b-5p	33.61	33.86	31.06	1.38124	1.98996	4.2758
B12	hsa-miR-21-5p	25.52	26.95	26.15	3.48638	3.3917	2.46709
C01	hsa-miR-30e-5p	26.13	26.57	26.58	3.24703	3.02821	2.67127
C02	hsa-miR-200c-3p	34.02	33.65	34.21	0.726688	1.74683	1.34749
C03	hsa-miR-15b-5p	33.9	33.11	31.61	1.73785	1.72285	2.25335
C04	hsa-miR-223-3p	33.07	33.51	30.7	1.40133	1.53406	2.8888
C05	hsa-miR-194-5p	33.59	34.54	32.66	1.37544	0.826108	2.87789
C06	hsa-miR-210-3p	34.23	31.74	30.6	1.72709	3.62029	3.16212
C07	hsa-miR-15a-5p	35	34.36	31.29	0	1.49298	3.06848
C08	hsa-miR-181a-5p	25.93	27.4	25.33	3.09484	2.88039	1.87031
C09	hsa-miR-125b-5p	23.82	25.06	23.7	2.50374	4.23562	1.1823
C10	hsa-miR-99a-5p	32.39	31.72	27.18	2.40647	1.20755	3.58414
C11	hsa-miR-28-5p	32.75	33.3	29.39	2.405	1.82516	3.21249
C12	hsa-miR-320a	32.95	32.31	30.93	1.99058	3.74685	2.82215
D01	hsa-miR-125a-5p	27.98	28.19	26.87	3.21886	2.49182	1.33532
D02	hsa-miR-29b-3p	28.39	29.4	27.89	2.52604	2.68006	1.93416
D03	hsa-miR-29a-3p	22.34	22.54	21.63	2.23571	2.40897	1.47793
D04	hsa-miR-141-3p	32.35	31.98	31.81	2.29261	1.70757	2.12754
D05	hsa-miR-19a-3p	25.33	26.32	24.62	1.80328	3.68556	1.31615
D06	hsa-miR-18a-5p	24.82	26.11	25.11	1.97164	3.3009	1.62416
D07	hsa-miR-374a-5p	26.53	28.47	26.34	2.76493	4.01603	1.8794
D08	hsa-miR-423-5p	33.18	32.53	30.1	2.5361	2.17764	3.00405
D09	hsa-let-7a-5p	28.13	29.18	26.25	3.77052	2.63635	2.39382
D10	hsa-miR-124-3p	27.88	26.37	26.11	2.7035	1.74745	1.41485
D11	hsa-miR-92a-3p	33.07	31.9	30.51	1.78066	3.05868	1.85712
D12	hsa-miR-23a-3p	29.69	29.71	28.02	0.706603	1.88323	2.77741
E01	hsa-miR-25-3p	28.01	27.46	26.58	2.06859	1.73295	1.66804
E02	hsa-let-7e-5p	34.11	33.94	32.29	1.04285	1.282	2.3979
E03	hsa-miR-376c-3p	28.25	28.72	26.03	3.19251	2.0576	2.00155
E04	hsa-miR-126-3p	29.88	30.36	28.09	1.62924	1.84381	2.05027
E05	hsa-miR-144-3p	34.58	34.54	32.24	0.932684	0.769226	3.24399
E06	hsa-miR-424-5p	23.8	25.11	23.28	2.40503	4.39589	1.18923
E07	hsa-miR-30a-5p	28.25	27.76	26.92	3.62723	1.79104	2.17076
E08	hsa-miR-23b-3p	26.98	28.52	27.03	1.92516	2.54696	1.40082
E09	hsa-miR-151a-5p	31.8	33.34	31.23	2.44303	1.57021	2.24483
E10	hsa-miR-195-5p	32.5	32.25	30.67	1.49375	0.95064	1.55211
E11	hsa-miR-143-3p	31.05	31.47	29.3	2.75127	2.29565	1.53371
E12	hsa-miR-30d-5p	30.78	29.53	28.47	2.62082	1.95999	2.03063
F01	hsa-miR-191-5p	30.88	29.88	27.67	3.45458	1.72133	2.76291
F02	hsa-let-7i-5p	26.97	27.48	26.32	1.92845	2.10959	1.39985
F03	hsa-miR-302a-3p	29.25	28.98	27.48	4.72299	2.17564	1.70288
F04	hsa-miR-222-3p	35	34.42	33.29	0	1.35227	2.47686
F05	hsa-let-7b-5p	31.96	29.66	28.35	2.21136	1.84974	3.10329
F06	hsa-miR-19b-3p	34.14	32.14	31.98	0.979501	2.36571	3.2797
F07	hsa-miR-17-5p	33.83	32.87	31.24	1.71625	2.07531	2.99904
F08	hsa-miR-93-5p	34.29	33.4	31.66	1.58191	2.94175	2.11187
F09	hsa-miR-186-5p	24.95	26.41	25.43	2.4169	3.17467	1.11107
F10	hsa-miR-196b-5p	27.15	27.93	25.45	2.88275	2.43823	1.74667
F11	hsa-miR-27a-3p	34.31	34.17	30.9	1.5323	1.14539	3.23191
F12	hsa-miR-22-3p	34.27	34	32.08	1.55448	2.57343	3.13387
G01	hsa-miR-130a-3p	28.18	29.36	28.47	2.02691	1.79179	1.52147
G02	hsa-let-7c-5p	31.67	31.77	29.72	3.04733	2.00467	1.24425
G03	hsa-miR-29c-3p	29.69	30.61	28.73	1.67437	1.86067	1.07363
G04	hsa-miR-140-3p	33.63	34.39	31.02	1.90006	1.03124	3.31748
G05	hsa-miR-128-3p	28.87	28.74	26.9	4.15072	2.17189	2.11325
G06	hsa-let-7f-5p	25.35	26.84	25.05	2.56925	3.78121	1.36628
G07	hsa-miR-122-5p	23.3	24.61	22.43	3.30012	3.88713	1.63795
G08	hsa-miR-20a-5p	25.71	26.02	25.21	1.97396	2.24883	0.981137
G09	hsa-miR-106b-5p	35	34.05	35	0	2.24215	0
G10	hsa-miR-7-5p	25.87	26.67	29.24	2.66722	3.06972	5.35941
G11	hsa-miR-100-5p	24.67	26.3	24.58	1.96931	3.8063	1.22119
G12	hsa-miR-302c-3p	33.79	32.38	28.89	1.73314	1.17425	2.58211
H01	cel-miR-39-3p	17.96	21.93	17.64	1.92027	3.08199	0.677954
H02	cel-miR-39-3p	17.6	21.61	17.11	1.99259	3.10033	0.879645
H03	SNORD61	31.7	31.42	29.19	2.57059	2.42111	2.70321
H04	SNORD68	29.42	29.94	28.98	2.08758	2.52725	0.437678
H05	SNORD72	34.17	34.34	32.06	1.23543	1.22532	2.74126
H06	SNORD95	29.03	28.83	27.41	2.63827	1.8003	1.11071
H07	SNORD96A	30.98	31.24	29.19	2.60122	2.22034	0.876257
H08	RNU6-6P	31.16	30.71	29.66	2.92455	3.02935	1.98731
H09	miRTC	21.15	22.19	19.97	2.53415	4.67327	1.03857
H10	miRTC	20.74	22.47	20.01	2.86662	5.023	1.06844
H11	PPC	17.6	17.05	17.62	0.651222	0.352066	1.01627
H12	PPC	17.85	17.19	17.83	0.59558	0.42865	0.900685

## Sheet: genetic vs con supp 1 miRNA
mature ID	p-val genetic patients vs controls	FDR
hsa-miR-374a-5p	0.045439	1
hsa-let-7d-5p	0.047678	1
hsa-miR-27b-3p	0.0486	1
hsa-let-7a-5p	0.051669	1
hsa-miR-181a-5p	0.054779	0.920287
hsa-miR-155-5p	0.05745	0.8043
hsa-miR-21-5p	0.072107	0.865284
hsa-miR-302b-3p	0.076602	0.804321
hsa-miR-142-5p	0.095037	0.887012
hsa-miR-18a-5p	0.109772	0.922085
hsa-miR-302c-3p	0.146353	1
hsa-miR-29b-3p	0.153363	1
hsa-let-7i-5p	0.159543	1
hsa-miR-150-5p	0.166629	0.999774
hsa-miR-196b-5p	0.186691	1
hsa-miR-302a-3p	0.192496	1
hsa-miR-125b-5p	0.193254	0.954902
hsa-miR-186-5p	0.206837	0.965239
hsa-miR-143-3p	0.208438	0.921515
hsa-miR-142-3p	0.219571	0.922198
hsa-miR-425-5p	0.229249	0.916996
hsa-miR-122-5p	0.229892	0.877769
hsa-miR-29c-3p	0.235634	0.860576
hsa-let-7b-5p	0.255434	0.894019
hsa-miR-23b-3p	0.290325	0.975492
hsa-miR-99a-5p	0.290567	0.938755
hsa-miR-27a-3p	0.325596	1
hsa-miR-19a-3p	0.341003	1
hsa-miR-26b-5p	0.353639	1
hsa-miR-25-3p	0.354782	0.99339
hsa-miR-144-3p	0.362773	0.982998
hsa-miR-210-3p	0.364955	0.958007
hsa-miR-320a	0.365335	0.929944
hsa-miR-93-5p	0.365558	0.903143
hsa-miR-92a-3p	0.365654	0.87757
hsa-miR-124-3p	0.367615	0.857768
hsa-miR-19b-3p	0.36888	0.837457
hsa-miR-15a-5p	0.372561	0.823556
hsa-miR-423-5p	0.377055	0.812118
hsa-miR-32-5p	0.380836	0.799756
hsa-miR-185-5p	0.39128	0.801647
hsa-miR-222-3p	0.406293	0.812586
hsa-let-7e-5p	0.406627	0.794341
hsa-miR-17-5p	0.409965	0.78266
hsa-miR-100-5p	0.411628	0.768372
hsa-miR-200c-3p	0.415926	0.759517
hsa-miR-191-5p	0.416596	0.744555
hsa-miR-103a-3p	0.417335	0.730336
hsa-let-7f-5p	0.428309	0.734244
hsa-miR-30c-5p	0.430155	0.72266
hsa-miR-26a-5p	0.435861	0.717889
hsa-miR-151a-5p	0.449268	0.725741
hsa-miR-106b-5p	0.454326	0.720064
hsa-miR-30b-5p	0.455991	0.709319
hsa-miR-195-5p	0.462194	0.705896
hsa-let-7c-5p	0.467691	0.701537
hsa-miR-30d-5p	0.487661	0.718658
hsa-miR-141-3p	0.507466	0.734951
hsa-miR-30a-5p	0.511943	0.728868
hsa-miR-22-3p	0.53884	0.754376
hsa-miR-24-3p	0.541542	0.74573
hsa-miR-130a-3p	0.551474	0.747158
hsa-miR-15b-5p	0.559698	0.746264
hsa-miR-140-3p	0.56466	0.741116
hsa-miR-146a-5p	0.583028	0.753452
hsa-miR-424-5p	0.592919	0.754624
hsa-miR-128-3p	0.642008	0.804906
hsa-miR-30e-5p	0.700456	0.865269
hsa-miR-376c-3p	0.700741	0.853076
hsa-miR-125a-5p	0.722019	0.866423
hsa-miR-16-5p	0.729143	0.862648
hsa-miR-194-5p	0.733369	0.855597
hsa-miR-223-3p	0.74416	0.856294
hsa-let-7g-5p	0.76737	0.871069
hsa-miR-126-3p	0.771298	0.863854
hsa-miR-29a-3p	0.784143	0.866684
hsa-miR-181b-5p	0.792008	0.864009
hsa-miR-9-5p	0.816425	0.879227
hsa-miR-20a-5p	0.841151	0.894388
hsa-miR-96-5p	0.855167	0.897925
hsa-miR-7-5p	0.888106	0.920999
hsa-miR-101-3p	0.940799	0.963745
hsa-miR-28-5p	0.943585	0.954953
hsa-miR-23a-3p	0.989857	0.989857

## Sheet: genetic vs con supp 1 lncRNA
ID lncRNA	p-value	FDR
AIRN	0.136833	1
GAS5	0.140187	1
NEAT1	0.171311	1
TRERNA1	0.192708	1
PCAT1	0.203821	1
PCGEM1	0.220218	1
CCAT1	0.225798	1
IPW	0.235389	1
TMEM161B-AS1	0.239664	1
NRON	0.243375	1
LINC-ROR	0.244083	1
DANCR	0.248677	1
PTENP1-AS	0.25123	1
LINC00599	0.264483	1
H19	0.276427	1
KRASP1	0.278477	1
GACAT1	0.304223	1
ATXN8OS	0.31502	1
ST7-AS1	0.316276	1
SIX3-AS1	0.336395	1
TSIX	0.353522	1
BOK-AS1	0.361112	1
CCAT2	0.370509	1
FAS-AS1	0.37386	1
MRPL23-AS1	0.381324	1
LINC00581	0.393976	1
WT1-AS	0.401274	1
MEG3	0.410613	1
GNAS-AS1	0.44568	1
HOTAIRM1	0.454634	1
HAR1A	0.469669	1
KCNIP4-IT1	0.48307	1
XIST	0.493603	1
DISC2	0.493638	1
MEG9	0.493642	1
HAR1B	0.493643	1
PTCSC1	0.493643	1
ST7-AS2	0.493643	1
SOX2-OT	0.493695	1
BCYRN1	0.502922	1
HOTAIR	0.512324	1
LUCAT1	0.512369	1
FENDRR	0.517107	1
TINCR	0.526698	1
ZFAS1	0.527905	0.985423
PANDAR	0.528258	0.964645
EGOT	0.530025	0.947279
TUNAR	0.531102	0.929428
CDKN2B-AS1	0.541627	0.928503
UCA1	0.559855	0.940556
OTX2-AS1	0.564357	0.929529
FTX	0.576083	0.930596
RPS6KA2-AS1	0.578515	0.916892
HULC	0.578693	0.900189
PTENP1	0.602626	0.920374
RMST	0.605778	0.908667
JPX	0.620482	0.914395
HOXA11-AS	0.626225	0.906947
SPRY4-IT1	0.63803	0.908382
TERC	0.64943	0.909202
NAMA	0.654609	0.901429
EMX2OS	0.693323	0.939341
HEIH	0.7556	1
IGF2-AS	0.759043	0.996244
LINC00853	0.761811	0.984494
PRINS	0.763781	0.972085
OIP5-AS1	0.793351	0.994649
PTCSC3	0.809926	1
DIO3OS	0.819184	0.997267
HOTTIP	0.820168	0.984202
RBM5-AS1	0.852525	1
BANCR	0.85824	1
KCNQ1OT1	0.867476	0.998192
MALAT1	0.872079	0.989928
DLX6-AS1	0.875099	0.980111
MIAT	0.878377	0.970838
HOXA-AS3	0.892673	0.973825
LINC00570	0.911895	0.982041
TUSC7	0.942688	1
HOXA-AS2	0.949223	0.996684
TUG1	0.968105	1
SNHG16	0.97825	1
FALEC	0.989845	1
BDNF-AS	0.995419	0.995419
