# Supplementary material for: Circulating Non-Coding RNA Levels Are Altered in Autosomal Dominant Frontotemporal Dementia
Source: Int J Mol Sci. 2022 Nov 25;23(23):14723. doi: 10.3390/ijms232314723 (PMC9737170; doi:10.3390/ijms232314723)
Supplement: Supplementary file 1 [file ijms-23-14723-s001.zip › ijms-1996020-supplementary/Supplementary S10 KEGGS empirical algorithm.xlsx]

## Sheet: Foglio1
Pathway	Total	Expected	Hits	Pval	FDR
Vitamin B6 metabolism	5	0.721	2	0.00989	0.0749
Malaria	11	1.59	3	0.0156	0.0749
Lysine biosynthesis	2	0.288	1	0.0177	0.0749
Ribosome biogenesis in eukaryotes	55	7.93	19	0.0193	0.0749
Ether lipid metabolism	35	5.05	7	0.0198	0.0749
Hypertrophic cardiomyopathy (HCM)	25	3.61	8	0.0209	0.0749
Acute myeloid leukemia	57	8.22	23	0.0213	0.0749
Fatty acid biosynthesis	6	0.865	2	0.0268	0.0749
Aminoacyl-tRNA biosynthesis	7	1.01	2	0.0274	0.0749
RNA transport	126	18.2	41	0.0289	0.0749
Proximal tubule bicarbonate reclamation	7	1.01	2	0.0306	0.0749
Citrate cycle (TCA cycle)	30	4.33	7	0.031	0.0749
Pantothenate and CoA biosynthesis	15	2.16	4	0.0331	0.0749
Pyruvate metabolism	41	5.91	9	0.036	0.0749
Melanoma	68	9.81	22	0.0361	0.0749
mTOR signaling pathway	45	6.49	15	0.0367	0.0749
Glycerophospholipid metabolism	82	11.8	16	0.037	0.0749
Transcriptional misregulation in cancer	19	2.74	5	0.039	0.0749
Prostate cancer	87	12.5	33	0.0393	0.0749
Chronic myeloid leukemia	73	10.5	28	0.0394	0.0749
Toxoplasmosis	93	13.4	27	0.041	0.0749
Dorso-ventral axis formation	12	1.73	5	0.0418	0.0749
Pentose and glucuronate interconversions	30	4.33	4	0.0421	0.0749
Endometrial cancer	44	6.35	16	0.0426	0.0749
Nicotinate and nicotinamide metabolism	26	3.75	5	0.0431	0.0749
Riboflavin metabolism	11	1.59	2	0.0435	0.0749
Rheumatoid arthritis	19	2.74	4	0.0442	0.0749
Maturity onset diabetes of the young	24	3.46	3	0.0445	0.0749
Viral myocarditis	26	3.75	8	0.0449	0.0749
Pathogenic Escherichia coli infection	35	5.05	10	0.045	0.0749
Pathways in cancer	310	44.7	87	0.0467	0.0749
Tryptophan metabolism	39	5.62	5	0.0482	0.0749
Sphingolipid metabolism	46	6.63	10	0.0493	0.0749
Adipocytokine signaling pathway	63	9.09	15	0.0494	0.0749
Pentose phosphate pathway	27	3.89	5	0.0506	0.0749
Chagas disease (American trypanosomiasis)	89	12.8	22	0.051	0.0749
HTLV-I infection	199	28.7	54	0.0511	0.0749
Bladder cancer	29	4.18	12	0.0517	0.0749
Cell cycle	124	17.9	42	0.0519	0.0749
Small cell lung cancer	80	11.5	27	0.0526	0.0749
Porphyrin and chlorophyll metabolism	36	5.19	4	0.0529	0.0749
Insulin signaling pathway	137	19.8	35	0.0531	0.0749
Alcoholism	166	23.9	28	0.0532	0.0749
Non-small cell lung cancer	52	7.5	18	0.0532	0.0749
Phenylalanine metabolism	17	2.45	2	0.0532	0.0749
Neurotrophin signaling pathway	123	17.7	36	0.0532	0.0749
Legionellosis	40	5.77	9	0.0537	0.0749
Fat digestion and absorption	9	1.3	1	0.0539	0.0749
alpha-Linolenic acid metabolism	21	3.03	2	0.0539	0.0749
Glycerolipid metabolism	52	7.5	8	0.0546	0.0749
p53 signaling pathway	68	9.81	26	0.0547	0.0749
Fc epsilon RI signaling pathway	75	10.8	16	0.0552	0.0749
beta-Alanine metabolism	26	3.75	4	0.0558	0.0749
Glioma	65	9.38	22	0.0563	0.0749
Progesterone-mediated oocyte maturation	80	11.5	20	0.0566	0.0749
Starch and sucrose metabolism	53	7.64	6	0.0568	0.0749
Chemokine signaling pathway	189	27.3	34	0.0573	0.0749
Shigellosis	47	6.78	13	0.0574	0.0749
Measles	102	14.7	24	0.0586	0.0749
Hepatitis C	100	14.4	24	0.0596	0.0749
Cardiac muscle contraction	12	1.73	2	0.0599	0.0749
Epstein-Barr virus infection	91	13.1	26	0.0599	0.0749
Lysine degradation	47	6.78	12	0.0604	0.0749
Regulation of autophagy	8	1.15	2	0.0616	0.0749
Inositol phosphate metabolism	58	8.37	12	0.0617	0.0749
Leishmaniasis	51	7.36	9	0.0634	0.0749
Tyrosine metabolism	33	4.76	3	0.0636	0.0749
Synaptic vesicle cycle	18	2.6	4	0.0636	0.0749
Toll-like receptor signaling pathway	97	14	17	0.0645	0.0749
ErbB signaling pathway	87	12.5	23	0.0646	0.0749
T cell receptor signaling pathway	98	14.1	21	0.0646	0.0749
Glycosaminoglycan biosynthesis - chondroitin sulfate	13	1.88	2	0.0646	0.0749
Pancreatic cancer	69	9.95	21	0.0648	0.0749
Parkinson's disease	18	2.6	4	0.0653	0.0749
MAPK signaling pathway	265	38.2	55	0.0654	0.0749
Alanine, aspartate and glutamate metabolism	32	4.62	6	0.0663	0.0749
TGF-beta signaling pathway	84	12.1	22	0.0666	0.0749
Influenza A	107	15.4	26	0.0671	0.0749
Protein processing in endoplasmic reticulum	129	18.6	32	0.0682	0.0749
B cell receptor signaling pathway	75	10.8	17	0.0687	0.0749
Phenylalanine, tyrosine and tryptophan biosynthesis	5	0.721	1	0.0696	0.0749
Renal cell carcinoma	60	8.65	17	0.0701	0.0749
Phosphatidylinositol signaling system	75	10.8	15	0.0703	0.0749
Long-term depression	70	10.1	12	0.0704	0.0749
Hedgehog signaling pathway	56	8.08	10	0.0707	0.0749
Pertussis	52	7.5	10	0.0707	0.0749
Huntington's disease	28	4.04	7	0.0708	0.0749
Dilated cardiomyopathy	78	11.2	12	0.0715	0.0749
Cell adhesion molecules (CAMs)	121	17.5	14	0.072	0.0749
Purine metabolism	163	23.5	24	0.0724	0.0749
Adherens junction	70	10.1	20	0.0725	0.0749
Glutathione metabolism	46	6.63	5	0.0726	0.0749
Type II diabetes mellitus	48	6.92	9	0.0727	0.0749
Colorectal cancer	49	7.07	16	0.0729	0.0749
Oocyte meiosis	108	15.6	25	0.0731	0.0749
GABAergic synapse	67	9.66	9	0.0738	0.0749
Thyroid cancer	28	4.04	8	0.0742	0.0749
Cholinergic synapse	95	13.7	17	0.0745	0.0749
mRNA surveillance pathway	82	11.8	17	0.0748	0.0749
Histidine metabolism	26	3.75	3	0.0749	0.0749
