# Supplementary material for: Circulating Non-Coding RNA Levels Are Altered in Autosomal Dominant Frontotemporal Dementia
Source: Int J Mol Sci. 2022 Nov 25;23(23):14723. doi: 10.3390/ijms232314723 (PMC9737170; doi:10.3390/ijms232314723)
Supplement: Supplementary file 1 [file ijms-23-14723-s001.zip › ijms-1996020-supplementary/Supplementary S2 sporadic vs controls.xls]

## Sheet: Gene Table
PCR Array Catalog #:		MIHS-001Z
Position	Mature ID
A01	hsa-miR-142-5p
A02	hsa-miR-9-5p
A03	hsa-miR-150-5p
A04	hsa-miR-27b-3p
A05	hsa-miR-101-3p
A06	hsa-let-7d-5p
A07	hsa-miR-103a-3p
A08	hsa-miR-16-5p
A09	hsa-miR-26a-5p
A10	hsa-miR-32-5p
A11	hsa-miR-26b-5p
A12	hsa-let-7g-5p
B01	hsa-miR-30c-5p
B02	hsa-miR-96-5p
B03	hsa-miR-185-5p
B04	hsa-miR-142-3p
B05	hsa-miR-24-3p
B06	hsa-miR-155-5p
B07	hsa-miR-146a-5p
B08	hsa-miR-425-5p
B09	hsa-miR-181b-5p
B10	hsa-miR-302b-3p
B11	hsa-miR-30b-5p
B12	hsa-miR-21-5p
C01	hsa-miR-30e-5p
C02	hsa-miR-200c-3p
C03	hsa-miR-15b-5p
C04	hsa-miR-223-3p
C05	hsa-miR-194-5p
C06	hsa-miR-210-3p
C07	hsa-miR-15a-5p
C08	hsa-miR-181a-5p
C09	hsa-miR-125b-5p
C10	hsa-miR-99a-5p
C11	hsa-miR-28-5p
C12	hsa-miR-320a
D01	hsa-miR-125a-5p
D02	hsa-miR-29b-3p
D03	hsa-miR-29a-3p
D04	hsa-miR-141-3p
D05	hsa-miR-19a-3p
D06	hsa-miR-18a-5p
D07	hsa-miR-374a-5p
D08	hsa-miR-423-5p
D09	hsa-let-7a-5p
D10	hsa-miR-124-3p
D11	hsa-miR-92a-3p
D12	hsa-miR-23a-3p
E01	hsa-miR-25-3p
E02	hsa-let-7e-5p
E03	hsa-miR-376c-3p
E04	hsa-miR-126-3p
E05	hsa-miR-144-3p
E06	hsa-miR-424-5p
E07	hsa-miR-30a-5p
E08	hsa-miR-23b-3p
E09	hsa-miR-151a-5p
E10	hsa-miR-195-5p
E11	hsa-miR-143-3p
E12	hsa-miR-30d-5p
F01	hsa-miR-191-5p
F02	hsa-let-7i-5p
F03	hsa-miR-302a-3p
F04	hsa-miR-222-3p
F05	hsa-let-7b-5p
F06	hsa-miR-19b-3p
F07	hsa-miR-17-5p
F08	hsa-miR-93-5p
F09	hsa-miR-186-5p
F10	hsa-miR-196b-5p
F11	hsa-miR-27a-3p
F12	hsa-miR-22-3p
G01	hsa-miR-130a-3p
G02	hsa-let-7c-5p
G03	hsa-miR-29c-3p
G04	hsa-miR-140-3p
G05	hsa-miR-128-3p
G06	hsa-let-7f-5p
G07	hsa-miR-122-5p
G08	hsa-miR-20a-5p
G09	hsa-miR-106b-5p
G10	hsa-miR-7-5p
G11	hsa-miR-100-5p
G12	hsa-miR-302c-3p
H01	cel-miR-39-3p
H02	cel-miR-39-3p
H03	SNORD61
H04	SNORD68
H05	SNORD72
H06	SNORD95
H07	SNORD96A
H08	RNU6-6P
H09	miRTC
H10	miRTC
H11	PPC
H12	PPC

## Sheet: Average Ct
Position	Mature ID	AVG Ct			Standard Deviation
		Control Group	Group 1	Group 2	Control Group	Group 1	Group 2
A01	hsa-miR-142-5p	24.86	27.34	24.59	1.77102	3.49813	0.662714
A02	hsa-miR-9-5p	32.73	33.44	31.44	0.733769	1.43362	1.34606
A03	hsa-miR-150-5p	29.11	29.97	28.92	1.26705	1.91996	1.00366
A04	hsa-miR-27b-3p	26.45	28.15	25.76	3.95624	3.27399	1.73815
A05	hsa-miR-101-3p	33.25	32.97	30.37	1.98452	1.29801	1.86789
A06	hsa-let-7d-5p	25.43	26.81	25.47	1.50759	2.57365	2.20641
A07	hsa-miR-103a-3p	32.53	31.57	27.88	2.17528	1.14551	3.93801
A08	hsa-miR-16-5p	29.67	29.75	28.79	1.93418	2.03697	1.17379
A09	hsa-miR-26a-5p	25.56	26.3	25.04	2.65245	2.7616	1.19853
A10	hsa-miR-32-5p	34.05	33.7	30.22	1.59132	1.25215	2.5916
A11	hsa-miR-26b-5p	34.17	34.14	30.11	1.00031	1.38494	4.70862
A12	hsa-let-7g-5p	32.96	33.72	31.41	1.72638	1.36234	2.23522
B01	hsa-miR-30c-5p	34.73	33.4	31.84	0.611413	2.8343	2.79733
B02	hsa-miR-96-5p	30.97	31.21	29.1	3.70009	1.79179	1.9259
B03	hsa-miR-185-5p	28.16	28.66	27.84	2.55666	1.95514	1.41871
B04	hsa-miR-142-3p	26.57	27.19	26.06	2.49209	3.45237	0.962223
B05	hsa-miR-24-3p	31.83	29.99	30.61	1.09608	6.6202	3.23837
B06	hsa-miR-155-5p	26.91	28.88	26.19	3.00532	2.82191	2.70554
B07	hsa-miR-146a-5p	32.9	32.96	29.08	2.90273	1.94733	2.9879
B08	hsa-miR-425-5p	28.65	29.66	27.58	3.21465	2.32244	1.9612
B09	hsa-miR-181b-5p	29.37	29.11	27.89	2.39177	1.31039	2.70393
B10	hsa-miR-302b-3p	23.76	25.65	23.39	3.45356	4.23402	1.65369
B11	hsa-miR-30b-5p	33.61	33.86	31.06	1.38124	1.98996	4.2758
B12	hsa-miR-21-5p	25.52	26.95	26.15	3.48638	3.3917	2.46709
C01	hsa-miR-30e-5p	26.13	26.57	26.58	3.24703	3.02821	2.67127
C02	hsa-miR-200c-3p	34.02	33.65	34.21	0.726688	1.74683	1.34749
C03	hsa-miR-15b-5p	33.9	33.11	31.61	1.73785	1.72285	2.25335
C04	hsa-miR-223-3p	33.07	33.51	30.7	1.40133	1.53406	2.8888
C05	hsa-miR-194-5p	33.59	34.54	32.66	1.37544	0.826108	2.87789
C06	hsa-miR-210-3p	34.23	31.74	30.6	1.72709	3.62029	3.16212
C07	hsa-miR-15a-5p	35	34.36	31.29	0	1.49298	3.06848
C08	hsa-miR-181a-5p	25.93	27.4	25.33	3.09484	2.88039	1.87031
C09	hsa-miR-125b-5p	23.82	25.06	23.7	2.50374	4.23562	1.1823
C10	hsa-miR-99a-5p	32.39	31.72	27.18	2.40647	1.20755	3.58414
C11	hsa-miR-28-5p	32.75	33.3	29.39	2.405	1.82516	3.21249
C12	hsa-miR-320a	32.95	32.31	30.93	1.99058	3.74685	2.82215
D01	hsa-miR-125a-5p	27.98	28.19	26.87	3.21886	2.49182	1.33532
D02	hsa-miR-29b-3p	28.39	29.4	27.89	2.52604	2.68006	1.93416
D03	hsa-miR-29a-3p	22.34	22.54	21.63	2.23571	2.40897	1.47793
D04	hsa-miR-141-3p	32.35	31.98	31.81	2.29261	1.70757	2.12754
D05	hsa-miR-19a-3p	25.33	26.32	24.62	1.80328	3.68556	1.31615
D06	hsa-miR-18a-5p	24.82	26.11	25.11	1.97164	3.3009	1.62416
D07	hsa-miR-374a-5p	26.53	28.47	26.34	2.76493	4.01603	1.8794
D08	hsa-miR-423-5p	33.18	32.53	30.1	2.5361	2.17764	3.00405
D09	hsa-let-7a-5p	28.13	29.18	26.25	3.77052	2.63635	2.39382
D10	hsa-miR-124-3p	27.88	26.37	26.11	2.7035	1.74745	1.41485
D11	hsa-miR-92a-3p	33.07	31.9	30.51	1.78066	3.05868	1.85712
D12	hsa-miR-23a-3p	29.69	29.71	28.02	0.706603	1.88323	2.77741
E01	hsa-miR-25-3p	28.01	27.46	26.58	2.06859	1.73295	1.66804
E02	hsa-let-7e-5p	34.11	33.94	32.29	1.04285	1.282	2.3979
E03	hsa-miR-376c-3p	28.25	28.72	26.03	3.19251	2.0576	2.00155
E04	hsa-miR-126-3p	29.88	30.36	28.09	1.62924	1.84381	2.05027
E05	hsa-miR-144-3p	34.58	34.54	32.24	0.932684	0.769226	3.24399
E06	hsa-miR-424-5p	23.8	25.11	23.28	2.40503	4.39589	1.18923
E07	hsa-miR-30a-5p	28.25	27.76	26.92	3.62723	1.79104	2.17076
E08	hsa-miR-23b-3p	26.98	28.52	27.03	1.92516	2.54696	1.40082
E09	hsa-miR-151a-5p	31.8	33.34	31.23	2.44303	1.57021	2.24483
E10	hsa-miR-195-5p	32.5	32.25	30.67	1.49375	0.95064	1.55211
E11	hsa-miR-143-3p	31.05	31.47	29.3	2.75127	2.29565	1.53371
E12	hsa-miR-30d-5p	30.78	29.53	28.47	2.62082	1.95999	2.03063
F01	hsa-miR-191-5p	30.88	29.88	27.67	3.45458	1.72133	2.76291
F02	hsa-let-7i-5p	26.97	27.48	26.32	1.92845	2.10959	1.39985
F03	hsa-miR-302a-3p	29.25	28.98	27.48	4.72299	2.17564	1.70288
F04	hsa-miR-222-3p	35	34.42	33.29	0	1.35227	2.47686
F05	hsa-let-7b-5p	31.96	29.66	28.35	2.21136	1.84974	3.10329
F06	hsa-miR-19b-3p	34.14	32.14	31.98	0.979501	2.36571	3.2797
F07	hsa-miR-17-5p	33.83	32.87	31.24	1.71625	2.07531	2.99904
F08	hsa-miR-93-5p	34.29	33.4	31.66	1.58191	2.94175	2.11187
F09	hsa-miR-186-5p	24.95	26.41	25.43	2.4169	3.17467	1.11107
F10	hsa-miR-196b-5p	27.15	27.93	25.45	2.88275	2.43823	1.74667
F11	hsa-miR-27a-3p	34.31	34.17	30.9	1.5323	1.14539	3.23191
F12	hsa-miR-22-3p	34.27	34	32.08	1.55448	2.57343	3.13387
G01	hsa-miR-130a-3p	28.18	29.36	28.47	2.02691	1.79179	1.52147
G02	hsa-let-7c-5p	31.67	31.77	29.72	3.04733	2.00467	1.24425
G03	hsa-miR-29c-3p	29.69	30.61	28.73	1.67437	1.86067	1.07363
G04	hsa-miR-140-3p	33.63	34.39	31.02	1.90006	1.03124	3.31748
G05	hsa-miR-128-3p	28.87	28.74	26.9	4.15072	2.17189	2.11325
G06	hsa-let-7f-5p	25.35	26.84	25.05	2.56925	3.78121	1.36628
G07	hsa-miR-122-5p	23.3	24.61	22.43	3.30012	3.88713	1.63795
G08	hsa-miR-20a-5p	25.71	26.02	25.21	1.97396	2.24883	0.981137
G09	hsa-miR-106b-5p	35	34.05	35	0	2.24215	0
G10	hsa-miR-7-5p	25.87	26.67	29.24	2.66722	3.06972	5.35941
G11	hsa-miR-100-5p	24.67	26.3	24.58	1.96931	3.8063	1.22119
G12	hsa-miR-302c-3p	33.79	32.38	28.89	1.73314	1.17425	2.58211
H01	cel-miR-39-3p	17.96	21.93	17.64	1.92027	3.08199	0.677954
H02	cel-miR-39-3p	17.6	21.61	17.11	1.99259	3.10033	0.879645
H03	SNORD61	31.7	31.42	29.19	2.57059	2.42111	2.70321
H04	SNORD68	29.42	29.94	28.98	2.08758	2.52725	0.437678
H05	SNORD72	34.17	34.34	32.06	1.23543	1.22532	2.74126
H06	SNORD95	29.03	28.83	27.41	2.63827	1.8003	1.11071
H07	SNORD96A	30.98	31.24	29.19	2.60122	2.22034	0.876257
H08	RNU6-6P	31.16	30.71	29.66	2.92455	3.02935	1.98731
H09	miRTC	21.15	22.19	19.97	2.53415	4.67327	1.03857
H10	miRTC	20.74	22.47	20.01	2.86662	5.023	1.06844
H11	PPC	17.6	17.05	17.62	0.651222	0.352066	1.01627
H12	PPC	17.85	17.19	17.83	0.59558	0.42865	0.900685

## Sheet: miRNAs
	p-val sporadic vs controls	FDR
hsa-miR-28-5p	0.042522	1
hsa-miR-423-5p	0.061965	1
hsa-miR-191-5p	0.074291	1
hsa-miR-302c-3p	0.106293	1
hsa-miR-27a-3p	0.122778	1
hsa-miR-186-5p	0.126941	1
hsa-miR-93-5p	0.133954	1
hsa-miR-140-3p	0.144575	1
hsa-miR-320a	0.148233	1
hsa-miR-99a-5p	0.148689	1
hsa-miR-15a-5p	0.158215	1
hsa-miR-130a-3p	0.171366	1
hsa-miR-142-5p	0.172937	1
hsa-miR-26b-5p	0.186346	1
hsa-miR-23b-3p	0.191282	1
hsa-let-7b-5p	0.19735	1
hsa-miR-92a-3p	0.199657	0.98654
hsa-miR-30c-5p	0.200224	1
hsa-miR-30d-5p	0.204554	0.904344
hsa-miR-32-5p	0.217648	0.914122
hsa-miR-18a-5p	0.222496	0.889984
hsa-miR-144-3p	0.225229	0.859965
hsa-miR-106b-5p	0.229989	0.83996
hsa-miR-146a-5p	0.233691	0.817919
hsa-let-7f-5p	0.243686	0.818785
hsa-miR-100-5p	0.258249	0.834343
hsa-miR-103a-3p	0.261765	0.81438
hsa-miR-210-3p	0.262576	0.787728
hsa-let-7e-5p	0.265852	0.770054
hsa-miR-125b-5p	0.282841	0.791955
hsa-miR-142-3p	0.284383	1
hsa-let-7d-5p	0.286342	0.751648
hsa-miR-222-3p	0.287314	0.731345
hsa-miR-7-5p	0.296243	0.731894
hsa-miR-376c-3p	0.298346	0.71603
hsa-miR-19b-3p	0.300187	0.700436
hsa-miR-30b-5p	0.308991	0.701493
hsa-miR-150-5p	0.315022	1
hsa-miR-200c-3p	0.316077	0.680781
hsa-miR-20a-5p	0.320188	0.672395
hsa-miR-223-3p	0.322418	1
hsa-miR-21-5p	0.339793	0.679586
hsa-miR-17-5p	0.345048	0.674047
hsa-miR-22-3p	0.350518	0.669171
hsa-miR-424-5p	0.372233	0.694835
hsa-miR-101-3p	0.374827	0.684467
hsa-miR-185-5p	0.395983	1
hsa-miR-23a-3p	0.436413	0.763723
hsa-let-7g-5p	0.437471	1
hsa-miR-15b-5p	0.440315	1
hsa-miR-196b-5p	0.441342	0.726916
hsa-miR-195-5p	0.443946	0.717144
hsa-miR-124-3p	0.453282	0.718409
hsa-miR-19a-3p	0.458368	0.713017
hsa-miR-143-3p	0.475043	0.72552
hsa-miR-27b-3p	0.482277	1
hsa-let-7i-5p	0.493725	0.727595
hsa-miR-194-5p	0.494821	1
hsa-miR-26a-5p	0.505857	0.720203
hsa-miR-302b-3p	0.506146	0.708604
hsa-miR-25-3p	0.546733	0.752878
hsa-miR-141-3p	0.568295	0.769948
hsa-miR-128-3p	0.584988	0.779984
hsa-let-7c-5p	0.58545	0.768403
hsa-miR-24-3p	0.585879	0.757136
hsa-miR-16-5p	0.586086	0.745928
hsa-miR-30e-5p	0.592955	0.743406
hsa-miR-302a-3p	0.604675	0.746951
hsa-miR-96-5p	0.609296	0.741752
hsa-miR-374a-5p	0.619838	0.743806
hsa-miR-181b-5p	0.62247	0.736443
hsa-let-7a-5p	0.624968	0.729129
hsa-miR-29a-3p	0.640422	0.736924
hsa-miR-9-5p	0.660168	1
hsa-miR-126-3p	0.663789	0.743444
hsa-miR-29c-3p	0.689868	0.762486
hsa-miR-155-5p	0.721697	0.787306
hsa-miR-30a-5p	0.743888	0.80111
hsa-miR-151a-5p	0.758266	0.806258
hsa-miR-125a-5p	0.779345	0.818312
hsa-miR-29b-3p	0.781796	0.810751
hsa-miR-181a-5p	0.899314	0.921248
hsa-miR-122-5p	0.948313	0.959738
hsa-miR-425-5p	0.99405	0.99405

## Sheet: lncRNAs
ID	p-value	FDR
ST7-AS1	0.032855	1
KCNQ1OT1	0.084896	1
NRON	0.101615	1
LINC00570	0.106984	1
HOTAIRM1	0.117527	1
ATXN8OS	0.16401	1
TSIX	0.180426	1
BCYRN1	0.186618	1
DISC2	0.196177	1
LINC-ROR	0.197125	1
HEIH	0.213058	1
KCNIP4-IT1	0.221469	1
BOK-AS1	0.239672	1
PTENP1-AS	0.284366	1
TUG1	0.296414	1
EMX2OS	0.298405	1
HULC	0.31627	1
XIST	0.321526	1
HOXA-AS2	0.325828	1
SNHG16	0.337738	1
UCA1	0.339885	1
GAS5	0.345589	1
PCAT1	0.351867	1
LINC00853	0.354055	1
NAMA	0.374994	1
OTX2-AS1	0.377125	1
PRINS	0.389599	1
FAS-AS1	0.391189	1
IGF2-AS	0.426025	1
IPW	0.42734	1
SPRY4-IT1	0.442841	1
GACAT1	0.449372	1
GNAS-AS1	0.456535	1
TERC	0.462269	1
MRPL23-AS1	0.476569	1
MEG3	0.477552	1
RPS6KA2-AS1	0.477885	1
PCGEM1	0.487977	1
PTENP1	0.499975	1
LUCAT1	0.509699	1
HOTTIP	0.510925	1
DIO3OS	0.518977	1
HAR1A	0.521193	1
KRASP1	0.530441	1
TINCR	0.541227	1
ST7-AS2	0.549044	1
PTCSC1	0.571712	1
TUSC7	0.581889	1
TMEM161B-AS1	0.583598	1
PTCSC3	0.588843	0.989256
BANCR	0.588846	0.969864
TUNAR	0.606373	0.979526
CCAT2	0.620784	0.983884
BDNF-AS	0.624362	0.97123
HOXA-AS3	0.63156	0.964564
HOXA11-AS	0.636284	0.954426
PANDAR	0.650081	0.958014
AIRN	0.658033	0.953013
NEAT1	0.662047	0.942575
JPX	0.664039	0.929655
H19	0.675812	0.930626
CCAT1	0.700888	0.94959
TRERNA1	0.70948	0.945973
WT1-AS	0.740435	0.971821
DLX6-AS1	0.747378	0.965842
FTX	0.751	0.955818
MIAT	0.751328	0.941963
MEG9	0.760337	0.93924
FENDRR	0.766187	0.932749
SOX2-OT	0.772602	0.927122
DANCR	0.776766	0.918991
HAR1B	0.802935	0.936758
CDKN2B-AS1	0.817729	0.940948
FALEC	0.834136	0.946857
EGOT	0.851213	0.953359
MALAT1	0.888209	0.981705
HOTAIR	0.910866	0.993672
ZFAS1	0.927588	0.998941
LINC00599	0.932453	0.991469
SIX3-AS1	0.934708	0.981443
OIP5-AS1	0.949788	0.984965
LINC00581	0.963011	0.986499
RMST	0.96558	0.977213
RBM5-AS1	0.989721	0.989721
