# Supplementary material for: Circulating Non-Coding RNA Levels Are Altered in Autosomal Dominant Frontotemporal Dementia
Source: Int J Mol Sci. 2022 Nov 25;23(23):14723. doi: 10.3390/ijms232314723 (PMC9737170; doi:10.3390/ijms232314723)
Supplement: Supplementary file 1 [file ijms-23-14723-s001.zip › ijms-1996020-supplementary/Supplementary S5 GRN+C9.xls]

## Sheet: Gene Table
PCR Array Catalog #:		MIHS-001Z
Position	Mature ID
A01	hsa-miR-142-5p
A02	hsa-miR-9-5p
A03	hsa-miR-150-5p
A04	hsa-miR-27b-3p
A05	hsa-miR-101-3p
A06	hsa-let-7d-5p
A07	hsa-miR-103a-3p
A08	hsa-miR-16-5p
A09	hsa-miR-26a-5p
A10	hsa-miR-32-5p
A11	hsa-miR-26b-5p
A12	hsa-let-7g-5p
B01	hsa-miR-30c-5p
B02	hsa-miR-96-5p
B03	hsa-miR-185-5p
B04	hsa-miR-142-3p
B05	hsa-miR-24-3p
B06	hsa-miR-155-5p
B07	hsa-miR-146a-5p
B08	hsa-miR-425-5p
B09	hsa-miR-181b-5p
B10	hsa-miR-302b-3p
B11	hsa-miR-30b-5p
B12	hsa-miR-21-5p
C01	hsa-miR-30e-5p
C02	hsa-miR-200c-3p
C03	hsa-miR-15b-5p
C04	hsa-miR-223-3p
C05	hsa-miR-194-5p
C06	hsa-miR-210-3p
C07	hsa-miR-15a-5p
C08	hsa-miR-181a-5p
C09	hsa-miR-125b-5p
C10	hsa-miR-99a-5p
C11	hsa-miR-28-5p
C12	hsa-miR-320a
D01	hsa-miR-125a-5p
D02	hsa-miR-29b-3p
D03	hsa-miR-29a-3p
D04	hsa-miR-141-3p
D05	hsa-miR-19a-3p
D06	hsa-miR-18a-5p
D07	hsa-miR-374a-5p
D08	hsa-miR-423-5p
D09	hsa-let-7a-5p
D10	hsa-miR-124-3p
D11	hsa-miR-92a-3p
D12	hsa-miR-23a-3p
E01	hsa-miR-25-3p
E02	hsa-let-7e-5p
E03	hsa-miR-376c-3p
E04	hsa-miR-126-3p
E05	hsa-miR-144-3p
E06	hsa-miR-424-5p
E07	hsa-miR-30a-5p
E08	hsa-miR-23b-3p
E09	hsa-miR-151a-5p
E10	hsa-miR-195-5p
E11	hsa-miR-143-3p
E12	hsa-miR-30d-5p
F01	hsa-miR-191-5p
F02	hsa-let-7i-5p
F03	hsa-miR-302a-3p
F04	hsa-miR-222-3p
F05	hsa-let-7b-5p
F06	hsa-miR-19b-3p
F07	hsa-miR-17-5p
F08	hsa-miR-93-5p
F09	hsa-miR-186-5p
F10	hsa-miR-196b-5p
F11	hsa-miR-27a-3p
F12	hsa-miR-22-3p
G01	hsa-miR-130a-3p
G02	hsa-let-7c-5p
G03	hsa-miR-29c-3p
G04	hsa-miR-140-3p
G05	hsa-miR-128-3p
G06	hsa-let-7f-5p
G07	hsa-miR-122-5p
G08	hsa-miR-20a-5p
G09	hsa-miR-106b-5p
G10	hsa-miR-7-5p
G11	hsa-miR-100-5p
G12	hsa-miR-302c-3p
H01	cel-miR-39-3p
H02	cel-miR-39-3p
H03	SNORD61
H04	SNORD68
H05	SNORD72
H06	SNORD95
H07	SNORD96A
H08	RNU6-6P
H09	miRTC
H10	miRTC
H11	PPC
H12	PPC

## Sheet: Average Ct
Position	Mature ID	AVG Ct				Standard Deviation
		Control Group	Group 1	Group 2	Group 3	Control Group	Group 1	Group 2	Group 3
A01	hsa-miR-142-5p	24.86	25.99	24.59	34.1	1.77102	1.6334	0.662714	0.896116
A02	hsa-miR-9-5p	32.73	33.77	31.44	31.8	0.733769	1.27703	1.34606	1.20458
A03	hsa-miR-150-5p	29.11	29.42	28.92	32.76	1.26705	1.54427	1.00366	0.677004
A04	hsa-miR-27b-3p	26.45	27.06	25.76	33.56	3.95624	2.30059	1.73815	0.200198
A05	hsa-miR-101-3p	33.25	33	30.37	32.78	1.98452	1.35313	1.86789	1.40382
A06	hsa-let-7d-5p	25.43	25.99	25.47	30.9	1.50759	1.90011	2.20641	0.434573
A07	hsa-miR-103a-3p	32.53	31.96	27.88	29.67	2.17528	0.789349	3.93801	0.284234
A08	hsa-miR-16-5p	29.67	29.74	28.79	29.82	1.93418	2.25115	1.17379	0.143735
A09	hsa-miR-26a-5p	25.56	25.42	25.04	30.72	2.65245	1.97702	1.19853	1.39658
A10	hsa-miR-32-5p	34.05	34.03	30.22	32.07	1.59132	1.09182	2.5916	0.397339
A11	hsa-miR-26b-5p	34.17	34.38	30.11	32.97	1.00031	1.31761	4.70862	1.46656
A12	hsa-let-7g-5p	32.96	33.59	31.41	34.38	1.72638	1.46156	2.23522	0.40704
B01	hsa-miR-30c-5p	34.73	34.56	31.84	27.56	0.611413	0.836321	2.79733	0.576612
B02	hsa-miR-96-5p	30.97	31.23	29.1	31.11	3.70009	1.9658	1.9259	0.717667
B03	hsa-miR-185-5p	28.16	28.45	27.84	29.68	2.55666	2.0944	1.41871	0.19915
B04	hsa-miR-142-3p	26.57	25.81	26.06	34.1	2.49209	1.28617	0.962223	1.27651
B05	hsa-miR-24-3p	31.83	32.46	30.61	17.69	1.09608	1.52435	3.23837	9.87505
B06	hsa-miR-155-5p	26.91	28	26.19	33.26	3.00532	2.14545	2.70554	0.15749
B07	hsa-miR-146a-5p	32.9	32.97	29.08	32.93	2.90273	2.11729	2.9879	1.16767
B08	hsa-miR-425-5p	28.65	29.5	27.58	30.46	3.21465	2.53108	1.9612	0.375049
B09	hsa-miR-181b-5p	29.37	29.18	27.89	28.76	2.39177	1.41673	2.70393	0.72814
B10	hsa-miR-302b-3p	23.76	24.13	23.39	33.25	3.45356	2.55382	1.65369	0.160676
B11	hsa-miR-30b-5p	33.61	34.52	31.06	30.56	1.38124	1.31852	4.2758	1.31891
B12	hsa-miR-21-5p	25.52	25.99	26.15	31.7	3.48638	2.8322	2.46709	0.107138
C01	hsa-miR-30e-5p	26.13	26.63	26.58	26.29	3.24703	3.34476	2.67127	0.004398
C02	hsa-miR-200c-3p	34.02	34.28	34.21	30.48	0.726688	0.990269	1.34749	0.818458
C03	hsa-miR-15b-5p	33.9	33.24	31.61	32.46	1.73785	1.81929	2.25335	1.35656
C04	hsa-miR-223-3p	33.07	33.8	30.7	32.08	1.40133	1.52465	2.8888	0.122294
C05	hsa-miR-194-5p	33.59	34.66	32.66	33.94	1.37544	0.699173	2.87789	1.49663
C06	hsa-miR-210-3p	34.23	33.11	30.6	24.92	1.72709	1.87897	3.16212	0.848327
C07	hsa-miR-15a-5p	35	35	31.29	31.19	0	0	3.06848	0.538575
C08	hsa-miR-181a-5p	25.93	27.04	25.33	29.19	3.09484	3.04477	1.87031	0.391875
C09	hsa-miR-125b-5p	23.82	23.33	23.7	33.72	2.50374	1.35111	1.1823	1.01359
C10	hsa-miR-99a-5p	32.39	31.66	27.18	32.02	2.40647	1.27714	3.58414	1.0692
C11	hsa-miR-28-5p	32.75	33.24	29.39	33.61	2.405	1.9926	3.21249	0.831975
C12	hsa-miR-320a	32.95	33.81	30.93	24.84	1.99058	1.47889	2.82215	0.799269
D01	hsa-miR-125a-5p	27.98	27.44	26.87	31.93	3.21886	1.95507	1.33532	0.5027
D02	hsa-miR-29b-3p	28.39	28.45	27.89	34.17	2.52604	1.63456	1.93416	0.617148
D03	hsa-miR-29a-3p	22.34	21.82	21.63	26.16	2.23571	1.87204	1.47793	0.902513
D04	hsa-miR-141-3p	32.35	32.02	31.81	31.8	2.29261	1.88479	2.12754	0.145198
D05	hsa-miR-19a-3p	25.33	24.88	24.62	33.52	1.80328	1.60978	1.31615	1.24587
D06	hsa-miR-18a-5p	24.82	24.84	25.11	32.41	1.97164	1.62494	1.62416	0.766377
D07	hsa-miR-374a-5p	26.53	27.17	26.34	35	2.76493	2.88935	1.8794	0
D08	hsa-miR-423-5p	33.18	32.97	30.1	30.3	2.5361	2.10907	3.00405	0.494077
D09	hsa-let-7a-5p	28.13	28.39	26.25	33.1	3.77052	1.8954	2.39382	2.68791
D10	hsa-miR-124-3p	27.88	26.77	26.11	24.35	2.7035	1.62856	1.41485	0.003609
D11	hsa-miR-92a-3p	33.07	32.93	30.51	26.75	1.78066	2.07931	1.85712	0.660775
D12	hsa-miR-23a-3p	29.69	28.95	28.02	33.55	0.706603	0.514265	2.77741	1.14567
E01	hsa-miR-25-3p	28.01	26.97	26.58	29.93	2.06859	1.4259	1.66804	0.261149
E02	hsa-let-7e-5p	34.11	34.38	32.29	31.75	1.04285	0.692851	2.3979	1.48801
E03	hsa-miR-376c-3p	28.25	28.31	26.03	30.72	3.19251	1.98143	2.00155	1.2529
E04	hsa-miR-126-3p	29.88	30.61	28.09	29.1	1.62924	1.89565	2.05027	1.13348
E05	hsa-miR-144-3p	34.58	34.82	32.24	33.14	0.932684	0.332106	3.24399	0.902463
E06	hsa-miR-424-5p	23.8	23.37	23.28	33.79	2.40503	1.85134	1.18923	0.731267
E07	hsa-miR-30a-5p	28.25	27.83	26.92	27.42	3.62723	1.95264	2.17076	0.830976
E08	hsa-miR-23b-3p	26.98	27.57	27.03	33.24	1.92516	1.3714	1.40082	0.924989
E09	hsa-miR-151a-5p	31.8	33.42	31.23	32.94	2.44303	1.68918	2.24483	1.02832
E10	hsa-miR-195-5p	32.5	32.41	30.67	31.45	1.49375	0.964916	1.55211	0.066701
E11	hsa-miR-143-3p	31.05	31.08	29.3	33.45	2.75127	2.29544	1.53371	1.07379
E12	hsa-miR-30d-5p	30.78	29.93	28.47	27.56	2.62082	1.83485	2.03063	1.62991
F01	hsa-miR-191-5p	30.88	29.82	27.67	30.18	3.45458	1.89481	2.76291	0.253581
F02	hsa-let-7i-5p	26.97	26.94	26.32	30.22	1.92845	1.85538	1.39985	0.060337
F03	hsa-miR-302a-3p	29.25	28.51	27.48	31.33	4.72299	2.07501	1.70288	0.283369
F04	hsa-miR-222-3p	35	35	33.29	31.53	0	0	2.47686	0.125267
F05	hsa-let-7b-5p	31.96	29.82	28.35	28.87	2.21136	1.987	3.10329	0.763868
F06	hsa-miR-19b-3p	34.14	33	31.98	27.8	0.979501	1.3533	3.2797	0.113273
F07	hsa-miR-17-5p	33.83	33.59	31.24	29.27	1.71625	1.34296	2.99904	0.293838
F08	hsa-miR-93-5p	34.29	34.63	31.66	27.23	1.58191	0.632433	2.11187	0.471283
F09	hsa-miR-186-5p	24.95	25.17	25.43	32.62	2.4169	1.42643	1.11107	0.149695
F10	hsa-miR-196b-5p	27.15	27.57	25.45	29.74	2.88275	2.5264	1.74667	0.217262
F11	hsa-miR-27a-3p	34.31	34.33	30.9	33.32	1.5323	1.18824	3.23191	0.09148
F12	hsa-miR-22-3p	34.27	34.65	32.08	30.75	1.55448	1.11942	3.13387	6.01733
G01	hsa-miR-130a-3p	28.18	28.99	28.47	31.18	2.02691	1.72889	1.52147	0.641808
G02	hsa-let-7c-5p	31.67	32.19	29.72	29.65	3.04733	1.87024	1.24425	1.38022
G03	hsa-miR-29c-3p	29.69	30.26	28.73	32.32	1.67437	1.8561	1.07363	0.076339
G04	hsa-miR-140-3p	33.63	34.58	31.02	33.39	1.90006	0.99371	3.31748	0.663127
G05	hsa-miR-128-3p	28.87	28.05	26.9	32.18	4.15072	1.60292	2.11325	0.611807
G06	hsa-let-7f-5p	25.35	25.33	25.05	34.36	2.56925	1.50761	1.36628	0.898363
G07	hsa-miR-122-5p	23.3	23.27	22.43	31.35	3.30012	2.52569	1.63795	0.075465
G08	hsa-miR-20a-5p	25.71	25.28	25.21	29.72	1.97396	1.58366	0.981137	0.367836
G09	hsa-miR-106b-5p	35	35	35	29.28	0	0	0	0.894922
G10	hsa-miR-7-5p	25.87	25.48	29.24	32.66	2.66722	1.39446	5.35941	0.475549
G11	hsa-miR-100-5p	24.67	24.78	24.58	33.86	1.96931	1.46514	1.22119	1.60672
G12	hsa-miR-302c-3p	33.79	32.37	28.89	32.4	1.73314	1.29498	2.58211	0.271816
H01	cel-miR-39-3p	17.96	20.82	17.64	27.46	1.92027	1.85589	0.677954	0.173736
H02	cel-miR-39-3p	17.6	20.57	17.11	26.84	1.99259	2.11316	0.879645	0.188721
H03	SNORD61	31.7	31.74	29.19	29.8	2.57059	2.52506	2.70321	0.918578
H04	SNORD68	29.42	29.1	28.98	34.14	2.08758	1.75306	0.437678	0.495205
H05	SNORD72	34.17	34.23	32.06	34.91	1.23543	1.32194	2.74126	0.133961
H06	SNORD95	29.03	28.56	27.41	30.2	2.63827	1.8426	1.11071	0.773523
H07	SNORD96A	30.98	30.93	29.19	32.8	2.60122	2.26653	0.876257	1.46662
H08	RNU6-6P	31.16	29.85	29.66	35	2.92455	2.51226	1.98731	0
H09	miRTC	21.15	20.41	19.97	31.12	2.53415	2.24476	1.03857	1.88703
H10	miRTC	20.74	20.5	20.01	32.31	2.86662	2.20125	1.06844	1.17019
H11	PPC	17.6	17.1	17.62	16.81	0.651222	0.355462	1.01627	0.295137
H12	PPC	17.85	17.3	17.83	16.64	0.59558	0.374824	0.900685	0.201959

## Sheet: Average Delta(Ct)
Position	Mature ID	AVG Delta(Ct) (Ct(GOI) - Ave Ct(HKG))				Standard Deviation
		Control Group	Group 1	Group 2	Group 3	Control Group	Group 1	Group 2	Group 3
A01	hsa-miR-142-5p	-2.41049	-1.2333	-1.67843	2.99189	1.34076	1.33456	1.10876	0.697551
A02	hsa-miR-9-5p	5.46151	8.7377	5.17157	0.686892	1.65226	3.95381	1.99195	1.00161
A03	hsa-miR-150-5p	1.84551	2.1977	2.65157	1.64689	1.20656	0.614782	0.484459	0.478348
A04	hsa-miR-27b-3p	-0.818486	-0.156297	-0.516432	2.44189	2.60038	1.19178	0.74867	0.405535
A05	hsa-miR-101-3p	6.17351	6.5677	4.10357	1.66689	1.53772	2.37785	2.45118	1.1996
A06	hsa-let-7d-5p	-1.84249	-1.2283	-0.802432	-0.213108	2.35954	1.39907	1.73424	0.638881
A07	hsa-miR-103a-3p	5.45951	4.7367	1.60757	-1.44811	1.36131	1.35308	3.7946	0.490388
A08	hsa-miR-16-5p	2.40551	3.3017	2.51957	-1.29311	0.793101	3.46574	1.18008	0.059053
A09	hsa-miR-26a-5p	-1.71049	-1.7993	-1.23043	-0.398108	0.731823	0.926731	1.3524	1.19253
A10	hsa-miR-32-5p	8.50351	9.3127	3.94757	0.961892	1.42582	3.08758	2.48072	0.188434
A11	hsa-miR-26b-5p	8.43151	10.8987	4.35557	1.85189	2.14484	3.74519	4.99595	1.26324
A12	hsa-let-7g-5p	6.64951	8.2657	5.14157	3.26689	2.3299	3.14239	1.78547	0.610596
B01	hsa-miR-30c-5p	9.17751	11.3157	5.88557	-3.55311	1.12993	2.68851	3.39983	0.780302
B02	hsa-miR-96-5p	5.22751	4.7917	2.83157	0.001892	4.43125	2.96528	1.15857	0.513704
B03	hsa-miR-185-5p	0.897514	1.2297	1.56757	-1.42811	0.818026	1.08753	1.4029	0.009555
B04	hsa-miR-142-3p	-0.700486	-1.4163	-0.206432	8.66189	2.27012	0.852951	0.994875	9.09798
B05	hsa-miR-24-3p	4.56351	5.7557	4.85957	-13.4231	1.65335	2.34688	3.52458	9.67074
B06	hsa-miR-155-5p	-0.358486	0.780703	-0.078432	2.15189	1.41019	0.945022	1.72554	0.363109
B07	hsa-miR-146a-5p	7.34951	7.8077	2.80757	1.81189	2.60191	3.87857	2.66529	0.966252
B08	hsa-miR-425-5p	1.38351	3.0677	1.30757	-0.648108	1.98735	3.5745	1.39969	0.174292
B09	hsa-miR-181b-5p	2.10351	1.9627	1.61957	-2.34811	1.96206	0.701147	2.29834	0.527846
B10	hsa-miR-302b-3p	-3.51249	-3.0923	-2.88243	2.13689	1.36265	1.38418	1.25605	0.044911
B11	hsa-miR-30b-5p	7.49551	11.3437	5.62357	-0.553108	2.11571	2.81368	4.99754	1.11474
B12	hsa-miR-21-5p	-1.74449	-1.2263	-0.116432	0.591892	2.25033	1.71324	1.9911	0.30654
C01	hsa-miR-30e-5p	-1.14049	0.191703	0.305568	-4.81811	1.73146	4.611	1.91006	0.207545
C02	hsa-miR-200c-3p	7.70951	9.9997	8.55757	-0.628108	2.68145	3.17918	1.56922	0.612698
C03	hsa-miR-15b-5p	7.78751	7.6357	5.86157	1.34689	2.2768	3.40179	2.37458	1.55812
C04	hsa-miR-223-3p	5.80551	8.0357	4.94957	0.961892	1.7929	2.74799	3.03185	0.080266
C05	hsa-miR-194-5p	6.88751	11.0927	6.90357	8.50689	2.54419	3.49421	3.09749	9.31718
C06	hsa-miR-210-3p	8.67951	7.1897	4.84357	-6.19311	1.52056	2.8636	3.27835	0.648054
C07	hsa-miR-15a-5p	9.58551	12.5497	5.53557	0.076892	1.50888	1.36284	3.29879	0.336927
C08	hsa-miR-181a-5p	-1.34049	-0.176297	-0.944432	-1.92311	1.09838	1.87235	0.939407	0.181363
C09	hsa-miR-125b-5p	-3.45049	-3.8893	-2.56443	2.60689	1.66275	0.526889	1.17411	0.803617
C10	hsa-miR-99a-5p	5.12151	4.4387	0.911568	0.906892	0.716858	1.45453	3.45291	0.860186
C11	hsa-miR-28-5p	7.00751	8.2477	3.63357	2.49189	3.32782	4.30475	3.32145	1.04193
C12	hsa-miR-320a	7.20551	9.5687	5.17957	-6.27311	3.01377	3.59404	2.98849	0.591485
D01	hsa-miR-125a-5p	0.707514	0.218703	0.595568	0.821892	1.76151	0.799804	0.675597	0.301571
D02	hsa-miR-29b-3p	1.12151	1.2267	1.61557	3.05689	1.09743	0.717459	1.04648	0.407638
D03	hsa-miR-29a-3p	-4.92849	-5.4063	-4.64043	-4.95311	0.779519	1.04497	1.32761	1.10557
D04	hsa-miR-141-3p	5.28151	5.3207	6.05957	0.686892	1.85576	2.40422	2.0324	0.059053
D05	hsa-miR-19a-3p	-1.93649	-2.3413	-1.65243	2.41189	1.06878	0.606288	0.957253	1.45205
D06	hsa-miR-18a-5p	-2.45049	-2.3763	-1.16443	1.30189	0.63376	0.438079	1.17511	0.55613
D07	hsa-miR-374a-5p	-0.734486	-0.055297	0.069568	15.1119	0.960351	1.62946	1.7117	0.023698
D08	hsa-miR-423-5p	7.06951	7.9787	4.34557	-0.808108	2.15835	4.37103	3.16192	0.287429
D09	hsa-let-7a-5p	0.859514	1.1737	-0.024432	7.66189	2.62373	0.62772	1.5941	10.5122
D10	hsa-miR-124-3p	0.611514	-0.451297	-0.160432	-6.75811	0.559429	0.558586	0.974831	0.207545
D11	hsa-miR-92a-3p	5.80351	7.7647	4.24357	-4.35811	1.3783	3.99135	1.02527	0.457135
D12	hsa-miR-23a-3p	2.41951	1.7247	1.75157	2.43689	1.69302	1.41733	2.59296	0.945039
E01	hsa-miR-25-3p	0.747514	-0.252297	0.301568	-1.17811	0.106104	1.30586	0.900672	0.462104
E02	hsa-let-7e-5p	8.36751	9.4537	6.53557	0.636892	2.06956	2.8668	2.72171	1.28445
E03	hsa-miR-376c-3p	0.979514	1.0937	-0.244432	-0.388108	1.37063	1.4904	1.10886	1.0511
E04	hsa-miR-126-3p	2.61351	3.3867	1.81957	-2.00811	1.38422	1.32988	1.03726	0.923825
E05	hsa-miR-144-3p	9.03351	10.8577	6.80157	2.02189	1.14945	3.12665	3.96139	0.697551
E06	hsa-miR-424-5p	-3.46449	-3.8543	-2.99243	2.68189	0.747862	0.675073	0.767442	0.527846
E07	hsa-miR-30a-5p	0.979514	0.611703	0.647568	-3.68811	1.61504	0.760387	1.05356	0.626841
E08	hsa-miR-23b-3p	-0.288486	0.354703	0.753568	2.13189	1.12346	1.29913	0.380134	1.12678
E09	hsa-miR-151a-5p	5.49551	8.5517	5.47357	1.83189	3.0374	3.41734	2.2264	0.824831
E10	hsa-miR-195-5p	5.23151	5.1917	4.39957	0.331892	1.17983	1.07741	1.38777	0.136835
E11	hsa-miR-143-3p	3.78351	4.6407	3.03157	2.34189	1.17874	3.01993	1.26353	0.867257
E12	hsa-miR-30d-5p	3.51151	2.7067	2.20157	-3.54811	1.02227	0.806255	1.50813	1.83389
F01	hsa-miR-191-5p	4.17551	2.6037	1.40157	-0.928108	3.25111	0.887558	1.92033	0.047013
F02	hsa-let-7i-5p	-0.298486	-0.284297	0.045568	-0.893108	0.708106	0.661774	0.589421	0.143906
F03	hsa-miR-302a-3p	2.94351	1.2867	1.20557	0.211892	5.06648	0.874911	1.15707	0.490388
F04	hsa-miR-222-3p	9.58551	12.5497	7.95157	0.416892	1.50888	1.36284	3.1399	0.327754
F05	hsa-let-7b-5p	4.68951	2.6007	2.08357	-2.24811	1.78585	1.85087	2.87878	0.55613
F06	hsa-miR-19b-3p	7.43751	6.3027	6.53957	-3.30811	2.19816	2.25043	3.91598	0.094408
F07	hsa-miR-17-5p	7.71351	8.2737	4.96557	-1.84311	2.45076	4.38602	2.63517	0.497459
F08	hsa-miR-93-5p	8.74351	11.0197	5.90357	-3.88311	1.42834	2.56188	2.12767	0.266216
F09	hsa-miR-186-5p	-2.32249	-2.0503	-0.846432	1.50689	1.34778	0.763917	1.46559	0.356038
F10	hsa-miR-196b-5p	-0.120486	0.344703	-0.820432	-1.37311	0.942084	1.23623	0.951021	0.011658
F11	hsa-miR-27a-3p	8.76551	9.9267	4.62957	2.20689	1.39862	3.69645	3.01321	0.299469
F12	hsa-miR-22-3p	8.15351	11.9527	6.63757	5.18189	1.80023	2.27409	3.6903	14.0668
G01	hsa-miR-130a-3p	0.913514	1.7697	2.19557	0.071892	0.855971	0.879857	1.11675	0.843941
G02	hsa-let-7c-5p	4.96551	5.7597	3.44957	-1.46811	2.59163	2.84615	0.931691	1.17838
G03	hsa-miR-29c-3p	2.42351	3.0427	2.45357	1.21189	0.99614	1.13646	1.1539	0.278256
G04	hsa-miR-140-3p	8.07951	11.4487	5.27157	2.27689	1.76131	2.53212	3.56373	0.865155
G05	hsa-miR-128-3p	1.60551	0.829703	0.629568	1.06189	2.40266	0.599652	0.982332	0.815657
G06	hsa-let-7f-5p	-1.91649	-1.8883	-1.22043	8.92689	1.42692	0.57291	0.904826	8.72321
G07	hsa-miR-122-5p	-3.96649	-3.9543	-3.84643	0.231892	1.26278	1.36353	1.13647	0.278256
G08	hsa-miR-20a-5p	-1.55849	-1.9403	-1.06243	-1.38811	0.38513	0.685756	0.295343	0.16015
G09	hsa-miR-106b-5p	9.58551	12.5497	10.1796	-1.82811	1.50888	1.36284	0.653923	1.0985
G10	hsa-miR-7-5p	-1.40049	-1.7463	3.47757	1.54189	0.974703	1.24535	6.17981	0.273287
G11	hsa-miR-100-5p	-2.59449	-2.4373	-1.69043	8.30189	0.690561	0.615616	0.918549	9.65449
G12	hsa-miR-302c-3p	7.08551	5.1547	2.61557	1.28689	1.47019	1.3648	2.39124	0.068226
H01	cel-miR-39-3p	-9.31049	-6.4023	-8.63043	-3.65311	1.40965	1.32488	0.70113	0.030769
H02	cel-miR-39-3p	-9.67049	-6.6513	-9.16443	-4.27311	1.60882	1.44476	0.671137	0.016627
H03	SNORD61	5.38951	6.0207	2.91957	-1.30811	3.09838	4.20312	2.1912	0.711693
H04	SNORD68	2.15351	1.8777	2.70957	3.02689	1.58558	0.758471	1.60505	0.2945
H05	SNORD72	8.61951	10.0577	6.61557	9.46689	1.5947	3.09201	3.39709	7.95954
H06	SNORD95	1.75751	1.3357	1.13957	-0.913108	1.2517	0.863646	0.626035	0.563201
H07	SNORD96A	3.71351	4.4927	2.92157	1.69189	1.87852	3.07881	1.16134	1.26324
H08	RNU6-6P	3.89151	3.4167	3.38757	15.1119	1.65697	3.46685	1.29423	0.023698
H09	miRTC	-6.11449	-6.8153	-6.29843	0.006892	1.61889	1.39443	1.68868	1.68043
H10	miRTC	-6.53249	-6.7193	-6.26443	1.20189	2.19723	1.30984	1.66688	0.966252
H11	PPC	-9.66649	-10.1203	-8.65443	-14.3031	1.70174	1.55129	1.79155	0.497459
H12	PPC	-9.41449	-9.9243	-8.44243	-14.4681	1.74994	1.48624	1.76778	0.405535

## Sheet: FDR miRNAs
mature ID	p-val	adjusted p-val
hsa-miR-124-3p	0.010634	0.893256
hsa-miR-15a-5p	0.027819	1
hsa-miR-222-3p	0.027819	0.778932
hsa-miR-106b-5p	0.027819	0.584199
hsa-miR-140-3p	0.035341	0.593729
hsa-miR-155-5p	0.037194	0.520716
hsa-miR-22-3p	0.047604	0.571248
hsa-miR-151a-5p	0.052913	0.555586
hsa-miR-30b-5p	0.08199	0.76524
hsa-miR-9-5p	0.083885	0.704634
hsa-miR-223-3p	0.089965	0.687005
hsa-miR-200c-3p	0.117566	0.822962
hsa-miR-27b-3p	0.122886	0.794033
hsa-miR-425-5p	0.135797	0.814782
hsa-miR-30d-5p	0.142335	0.797076
hsa-miR-142-5p	0.146157	0.767324
hsa-miR-210-3p	0.146496	0.723863
hsa-miR-130a-3p	0.146849	0.685295
hsa-miR-126-3p	0.171903	0.759992
hsa-let-7a-5p	0.179701	0.754744
hsa-let-7d-5p	0.184369	0.737476
hsa-miR-181a-5p	0.189361	0.723015
hsa-miR-374a-5p	0.192051	0.701404
hsa-miR-150-5p	0.196003	0.686011
hsa-miR-96-5p	0.200131	0.67244
hsa-miR-320a	0.217147	0.701552
hsa-miR-194-5p	0.221645	0.689562
hsa-miR-302c-3p	0.221838	0.665514
hsa-miR-29c-3p	0.222798	0.645346
hsa-miR-93-5p	0.224562	0.628774
hsa-let-7c-5p	0.230353	0.624182
hsa-let-7g-5p	0.235094	0.617122
hsa-miR-21-5p	0.245887	0.625894
hsa-miR-302a-3p	0.252208	0.623102
hsa-miR-20a-5p	0.269994	0.647986
hsa-miR-29a-3p	0.277331	0.647106
hsa-miR-424-5p	0.28848	0.654928
hsa-miR-186-5p	0.310973	0.687414
hsa-miR-25-3p	0.326106	0.702382
hsa-miR-24-3p	0.327116	0.686944
hsa-miR-196b-5p	0.346269	0.709429
hsa-miR-181b-5p	0.373515	0.74703
hsa-miR-423-5p	0.387758	0.757481
hsa-let-7b-5p	0.391646	0.747688
hsa-miR-99a-5p	0.410255	0.765809
hsa-miR-302b-3p	0.418482	0.764185
hsa-miR-103a-3p	0.423872	0.757558
hsa-miR-19b-3p	0.423948	0.741909
hsa-let-7f-5p	0.477134	0.817944
hsa-let-7e-5p	0.490354	0.823795
hsa-miR-17-5p	0.525879	0.866154
hsa-miR-27a-3p	0.52902	0.854571
hsa-miR-19a-3p	0.533433	0.845441
hsa-miR-23a-3p	0.537334	0.835853
hsa-miR-15b-5p	0.538773	0.822853
hsa-miR-7-5p	0.562237	0.843356
hsa-miR-29b-3p	0.574806	0.847083
hsa-miR-32-5p	0.591464	0.856603
hsa-miR-30e-5p	0.597806	0.851114
hsa-miR-101-3p	0.612784	0.857898
hsa-miR-185-5p	0.634989	0.874411
hsa-miR-100-5p	0.645339	0.87433
hsa-miR-143-3p	0.650522	0.867363
hsa-miR-26b-5p	0.661239	0.867876
hsa-miR-144-3p	0.670388	0.866348
hsa-miR-18a-5p	0.671799	0.855017
hsa-miR-30c-5p	0.689597	0.864569
hsa-miR-128-3p	0.701168	0.866149
hsa-miR-23b-3p	0.731575	0.890613
hsa-miR-146a-5p	0.748653	0.898384
hsa-miR-28-5p	0.751369	0.888944
hsa-miR-26a-5p	0.751847	0.877155
hsa-miR-142-3p	0.754897	0.868649
hsa-miR-376c-3p	0.772079	0.876414
hsa-miR-30a-5p	0.798699	0.894543
hsa-miR-125b-5p	0.799665	0.88384
hsa-miR-191-5p	0.855343	0.933101
hsa-miR-125a-5p	0.898014	0.967092
hsa-miR-141-3p	0.914433	0.972309
hsa-miR-195-5p	0.929177	0.975636
hsa-let-7i-5p	0.957762	0.993235
hsa-miR-122-5p	0.969484	0.99313
hsa-miR-92a-3p	0.984353	0.996213
hsa-miR-16-5p	0.993921	0.993921

## Sheet: FDR lncRNAs
lncRNA	p-val	FDR
GAS5	0.074123	1
WT1-AS	0.182653	1
AIRN	0.218208	1
SIX3-AS1	0.233185	1
LINC00599	0.243015	1
DANCR	0.247075	1
TRERNA1	0.257032	1
BOK-AS1	0.259282	1
PCAT1	0.275263	1
PCGEM1	0.28786	1
CCAT2	0.294249	1
CCAT1	0.299824	1
TMEM161B-AS1	0.302322	1
NEAT1	0.312168	1
ATXN8OS	0.320675	1
HOTAIRM1	0.326018	1
IPW	0.329447	1
TSIX	0.336288	1
PTENP1-AS	0.36448	1
KRASP1	0.381477	1
BDNF-AS	0.390073	1
PTENP1	0.398476	1
GACAT1	0.406686	1
LINC-ROR	0.40672	1
ST7-AS1	0.412384	1
NRON	0.423132	1
XIST	0.441718	1
MEG9	0.441754	1
HAR1B	0.441755	1
PTCSC1	0.441755	1
ST7-AS2	0.441755	1
DISC2	0.441757	1
H19	0.441842	1
KCNIP4-IT1	0.451282	1
ZFAS1	0.476832	1
MRPL23-AS1	0.48037	1
EGOT	0.482902	1
FTX	0.498733	1
MEG3	0.501443	1
FENDRR	0.501465	1
FAS-AS1	0.506943	1
LINC00581	0.507488	1
HOXA11-AS	0.534432	1
RMST	0.534985	1
LUCAT1	0.543852	1
UCA1	0.545073	0.995351
EMX2OS	0.558333	0.997872
GNAS-AS1	0.565701	0.989977
JPX	0.576464	0.988224
NAMA	0.582113	0.97795
HAR1A	0.587152	0.967074
BCYRN1	0.598308	0.966498
HOTAIR	0.649909	1
TINCR	0.650347	1
PRINS	0.655505	1
SOX2-OT	0.656613	0.98492
TUNAR	0.65759	0.96908
PANDAR	0.660399	0.95644
SPRY4-IT1	0.674692	0.960578
CDKN2B-AS1	0.684365	0.958111
OTX2-AS1	0.706902	0.973439
RPS6KA2-AS1	0.707598	0.958681
MALAT1	0.739258	0.985677
RBM5-AS1	0.752672	0.987882
HULC	0.760538	0.982849
LINC00853	0.776541	0.988325
TERC	0.777937	0.975324
OIP5-AS1	0.782844	0.967043
LINC00570	0.787692	0.958929
TUSC7	0.82153	0.985836
FALEC	0.859437	1
PTCSC3	0.86707	1
KCNQ1OT1	0.872719	1
IGF2-AS	0.883676	1
TUG1	0.898666	1
SNHG16	0.911498	1
HEIH	0.932707	1
HOTTIP	0.940296	1
MIAT	0.951343	1
DLX6-AS1	0.964661	1
BANCR	0.969165	1
HOXA-AS2	0.974273	0.998036
HOXA-AS3	0.978756	0.990548
DIO3OS	0.979077	0.979077
