# Supplementary material for: Circulating Non-Coding RNA Levels Are Altered in Autosomal Dominant Frontotemporal Dementia
Source: Int J Mol Sci. 2022 Nov 25;23(23):14723. doi: 10.3390/ijms232314723 (PMC9737170; doi:10.3390/ijms232314723)
Supplement: Supplementary file 1 [file ijms-23-14723-s001.zip › ijms-1996020-supplementary/Supplementary S7 KEGGS hypergeometric algorithm.xlsx]

## Sheet: Foglio1
Pathway	Total	Expected	Hits	Pval	FDR
Pathways in cancer	310	76.3	130	2.91e-12	2.91e-10
Prostate cancer	87	21.4	46	1.03e-08	4.6e-07
Toxoplasmosis	93	22.9	48	1.38e-08	4.6e-07
Small cell lung cancer	80	19.7	42	5.97e-08	1.49e-06
Chronic myeloid leukemia	73	18	39	9.61e-08	1.92e-06
HTLV-I infection	199	49	80	5.15e-07	8.58e-06
Regulation of actin cytoskeleton	182	44.8	74	8.33e-07	1.19e-05
Acute myeloid leukemia	57	14	31	1.21e-06	1.51e-05
Neurotrophin signaling pathway	123	30.3	54	1.67e-06	1.86e-05
Pancreatic cancer	69	17	35	2.21e-06	2.21e-05
Salmonella infection	72	17.7	36	2.45e-06	2.23e-05
Focal adhesion	200	49.2	78	2.94e-06	2.45e-05
Bladder cancer	29	7.14	19	3.54e-06	2.72e-05
Non-small cell lung cancer	52	12.8	28	5.18e-06	3.7e-05
Shigellosis	47	11.6	26	5.83e-06	3.89e-05
Influenza A	107	26.3	47	7.79e-06	4.87e-05
TGF-beta signaling pathway	84	20.7	39	9.46e-06	5.42e-05
Bacterial invasion of epithelial cells	56	13.8	29	9.75e-06	5.42e-05
Cell cycle	124	30.5	52	1.32e-05	6.95e-05
p53 signaling pathway	68	16.7	33	1.45e-05	7.25e-05
Colorectal cancer	49	12.1	26	1.6e-05	7.62e-05
Measles	102	25.1	44	2.64e-05	0.00012
Hepatitis C	100	24.6	43	3.57e-05	0.000151
Epstein-Barr virus infection	91	22.4	40	3.62e-05	0.000151
T cell receptor signaling pathway	98	24.1	42	4.83e-05	0.000193
ErbB signaling pathway	87	21.4	38	6.69e-05	0.00025
Endometrial cancer	44	10.8	23	6.75e-05	0.00025
Adherens junction	70	17.2	32	8.66e-05	0.000309
Epithelial cell signaling in Helicobacter pylori infection	37	9.11	20	0.000109	0.000376
Insulin signaling pathway	137	33.7	53	0.000149	0.000497
Herpes simplex infection	103	25.4	42	0.000189	0.00061
Chagas disease (American trypanosomiasis)	89	21.9	37	0.000284	0.000867
Apoptosis	83	20.4	35	0.000298	0.000867
Progesterone-mediated oocyte maturation	80	19.7	34	0.000303	0.000867
Glioma	65	16	29	0.00031	0.000867
Viral myocarditis	26	6.4	15	0.000312	0.000867
Osteoclast differentiation	119	29.3	46	0.000411	0.00111
Pathogenic Escherichia coli infection	35	8.62	18	0.000542	0.00143
Renal cell carcinoma	60	14.8	26	0.00107	0.00274
Endocytosis	101	24.9	39	0.00114	0.00285
Leukocyte transendothelial migration	108	26.6	41	0.00127	0.0031
Melanoma	68	16.7	28	0.00181	0.00431
Toll-like receptor signaling pathway	97	23.9	37	0.00195	0.00453
RNA transport	126	31	45	0.00314	0.00714
RIG-I-like receptor signaling pathway	49	12.1	21	0.00372	0.00827
Gap junction	89	21.9	33	0.00558	0.0121
MAPK signaling pathway	265	65.2	83	0.00651	0.0139
Fc gamma R-mediated phagocytosis	97	23.9	35	0.0072	0.015
Rheumatoid arthritis	19	4.68	10	0.00781	0.0159
Axon guidance	118	29	41	0.00806	0.0161
NOD-like receptor signaling pathway	49	12.1	20	0.00878	0.0172
Protein processing in endoplasmic reticulum	129	31.8	44	0.00896	0.0172
B cell receptor signaling pathway	75	18.5	28	0.00922	0.0172
Hypertrophic cardiomyopathy (HCM)	25	6.15	12	0.00927	0.0172
Legionellosis	40	9.85	17	0.00959	0.0172
Huntington's disease	28	6.89	13	0.00963	0.0172
Valine, leucine and isoleucine degradation	44	10.8	18	0.0123	0.0216
Dorso-ventral axis formation	12	2.95	7	0.013	0.022
Arrhythmogenic right ventricular cardiomyopathy (ARVC)	12	2.95	7	0.013	0.022
Leishmaniasis	51	12.6	20	0.0144	0.024
mTOR signaling pathway	45	11.1	18	0.0159	0.0261
Pertussis	52	12.8	20	0.0182	0.0294
Tight junction	118	29	39	0.0228	0.0362
Pyrimidine metabolism	101	24.9	34	0.0245	0.0377
RNA degradation	60	14.8	22	0.0245	0.0377
Jak-STAT signaling pathway	99	24.4	33	0.0304	0.0461
Chemokine signaling pathway	189	46.5	58	0.0313	0.0467
Fc epsilon RI signaling pathway	75	18.5	26	0.0318	0.0468
Fatty acid elongation	23	5.66	10	0.0366	0.053
VEGF signaling pathway	76	18.7	26	0.0374	0.0534
Sphingolipid metabolism	46	11.3	17	0.0416	0.0586
Pentose phosphate pathway	27	6.65	11	0.0472	0.0642
SNARE interactions in vesicular transport	27	6.65	11	0.0472	0.0642
Fatty acid metabolism	40	9.85	15	0.0475	0.0642
Lysine degradation	47	11.6	17	0.0507	0.0676
Wnt signaling pathway	144	35.4	44	0.0591	0.0778
GnRH signaling pathway	94	23.1	30	0.0648	0.0842
Vasopressin-regulated water reabsorption	22	5.42	9	0.0681	0.0873
Vibrio cholerae infection	19	4.68	8	0.0712	0.089
Transcriptional misregulation in cancer	19	4.68	8	0.0712	0.089
Type I diabetes mellitus	5	1.23	3	0.0994	0.123
Dopaminergic synapse	124	30.5	37	0.105	0.128
ECM-receptor interaction	84	20.7	26	0.111	0.134
Amino sugar and nucleotide sugar metabolism	45	11.1	15	0.119	0.142
Hedgehog signaling pathway	56	13.8	18	0.124	0.146
Thyroid cancer	28	6.89	10	0.127	0.147
Carbohydrate digestion and absorption	18	4.43	7	0.13	0.147
Parkinson's disease	18	4.43	7	0.13	0.147
Retrograde endocannabinoid signaling	60	14.8	19	0.131	0.147
Phagosome	53	13	17	0.135	0.15
Amyotrophic lateral sclerosis (ALS)	39	9.6	13	0.14	0.154
Synthesis and degradation of ketone bodies	9	2.22	4	0.158	0.172
Fatty acid biosynthesis	6	1.48	3	0.163	0.175
Oocyte meiosis	108	26.6	31	0.187	0.198
Adipocytokine signaling pathway	63	15.5	19	0.188	0.198
mRNA surveillance pathway	82	20.2	24	0.194	0.202
Terpenoid backbone biosynthesis	20	4.92	7	0.202	0.206
Cytosolic DNA-sensing pathway	20	4.92	7	0.202	0.206
Prion diseases	21	5.17	7	0.242	0.243
Cocaine addiction	43	10.6	13	0.243	0.243
