# Supplementary material for: Circulating Non-Coding RNA Levels Are Altered in Autosomal Dominant Frontotemporal Dementia
Source: Int J Mol Sci. 2022 Nov 25;23(23):14723. doi: 10.3390/ijms232314723 (PMC9737170; doi:10.3390/ijms232314723)
Supplement: Supplementary file 1 [file ijms-23-14723-s001.zip › ijms-1996020-supplementary/Supplementary S8 KEGGS empirical algorithm.xlsx]

## Sheet: Foglio1
Pathway	Total	Expected	Hits	Pval	FDR
Type I diabetes mellitus	5	1.23	3	0.00353	0.0251
Rheumatoid arthritis	19	4.68	10	0.00411	0.0251
Lipoic acid metabolism	2	0.492	1	0.00511	0.0251
Fatty acid biosynthesis	6	1.48	3	0.00547	0.0251
Hypertrophic cardiomyopathy (HCM)	25	6.15	12	0.00553	0.0251
Viral myocarditis	26	6.4	15	0.00711	0.0251
Epithelial cell signaling in Helicobacter pylori infection	37	9.11	20	0.00737	0.0251
Synthesis and degradation of ketone bodies	9	2.22	4	0.00768	0.0251
Bladder cancer	29	7.14	19	0.00768	0.0251
Mineral absorption	8	1.97	3	0.00784	0.0251
Autoimmune thyroid disease	10	2.46	3	0.00789	0.0251
Fatty acid elongation	23	5.66	10	0.008	0.0251
Shigellosis	47	11.6	26	0.00805	0.0251
Salmonella infection	72	17.7	36	0.00874	0.0251
Pentose phosphate pathway	27	6.65	11	0.00958	0.0251
Acute myeloid leukemia	57	14	31	0.00968	0.0251
Toxoplasmosis	93	22.9	48	0.00974	0.0251
Pathogenic Escherichia coli infection	35	8.62	18	0.00989	0.0251
Arachidonic acid metabolism	63	15.5	14	0.0106	0.0251
Transcriptional misregulation in cancer	19	4.68	8	0.0108	0.0251
Arrhythmogenic right ventricular cardiomyopathy (ARVC)	12	2.95	7	0.0111	0.0251
Taurine and hypotaurine metabolism	9	2.22	2	0.0119	0.0251
Leukocyte transendothelial migration	108	26.6	41	0.0119	0.0251
Starch and sucrose metabolism	53	13	12	0.0122	0.0251
Non-small cell lung cancer	52	12.8	28	0.0124	0.0251
Measles	102	25.1	44	0.0125	0.0251
T cell receptor signaling pathway	98	24.1	42	0.0128	0.0251
Thiamine metabolism	3	0.738	1	0.0129	0.0251
Galactose metabolism	26	6.4	8	0.0131	0.0251
Cardiac muscle contraction	12	2.95	4	0.0131	0.0251
Fatty acid metabolism	40	9.85	15	0.0134	0.0251
African trypanosomiasis	25	6.15	8	0.0135	0.0251
Sphingolipid metabolism	46	11.3	17	0.0138	0.0251
Graft-versus-host disease	19	4.68	6	0.0141	0.0251
Parkinson's disease	18	4.43	7	0.0143	0.0251
Hepatitis C	100	24.6	43	0.0146	0.0251
NOD-like receptor signaling pathway	49	12.1	20	0.0148	0.0251
Small cell lung cancer	80	19.7	42	0.0149	0.0251
Vasopressin-regulated water reabsorption	22	5.42	9	0.0152	0.0251
Pantothenate and CoA biosynthesis	15	3.69	5	0.0153	0.0251
Leishmaniasis	51	12.6	20	0.0155	0.0251
RIG-I-like receptor signaling pathway	49	12.1	21	0.0156	0.0251
Valine, leucine and isoleucine degradation	44	10.8	18	0.0157	0.0251
Dorso-ventral axis formation	12	2.95	7	0.0158	0.0251
Toll-like receptor signaling pathway	97	23.9	37	0.0158	0.0251
Retinol metabolism	66	16.2	11	0.016	0.0251
Endometrial cancer	44	10.8	23	0.0162	0.0251
Prostate cancer	87	21.4	46	0.0162	0.0251
Glyoxylate and dicarboxylate metabolism	19	4.68	6	0.0165	0.0251
SNARE interactions in vesicular transport	27	6.65	11	0.0166	0.0251
Retrograde endocannabinoid signaling	60	14.8	19	0.0166	0.0251
Phagosome	53	13	17	0.0167	0.0251
Morphine addiction	55	13.5	16	0.0168	0.0251
Bacterial invasion of epithelial cells	56	13.8	29	0.0168	0.0251
Osteoclast differentiation	119	29.3	46	0.017	0.0251
TGF-beta signaling pathway	84	20.7	39	0.0172	0.0251
Epstein-Barr virus infection	91	22.4	40	0.0172	0.0251
Chronic myeloid leukemia	73	18	39	0.0175	0.0251
Carbohydrate digestion and absorption	18	4.43	7	0.0177	0.0251
Amino sugar and nucleotide sugar metabolism	45	11.1	15	0.0177	0.0251
Apoptosis	83	20.4	35	0.0178	0.0251
Regulation of autophagy	8	1.97	3	0.0182	0.0251
Propanoate metabolism	22	5.42	7	0.0184	0.0251
Herpes simplex infection	103	25.4	42	0.0188	0.0251
Butanoate metabolism	25	6.15	7	0.0188	0.0251
Pertussis	52	12.8	20	0.0189	0.0251
Pancreatic cancer	69	17	35	0.0192	0.0251
ErbB signaling pathway	87	21.4	38	0.0194	0.0251
Influenza A	107	26.3	47	0.0195	0.0251
Terpenoid backbone biosynthesis	20	4.92	7	0.0195	0.0251
Steroid hormone biosynthesis	53	13	9	0.0197	0.0251
Progesterone-mediated oocyte maturation	80	19.7	34	0.0197	0.0251
Vibrio cholerae infection	19	4.68	8	0.0198	0.0251
Endocytosis	101	24.9	39	0.0199	0.0251
Huntington's disease	28	6.89	13	0.0201	0.0251
Fc epsilon RI signaling pathway	75	18.5	26	0.0204	0.0251
Chagas disease (American trypanosomiasis)	89	21.9	37	0.0205	0.0251
Hedgehog signaling pathway	56	13.8	18	0.0206	0.0251
Tight junction	118	29	39	0.0206	0.0251
Histidine metabolism	26	6.4	6	0.0207	0.0251
B cell receptor signaling pathway	75	18.5	28	0.0208	0.0251
Nicotinate and nicotinamide metabolism	26	6.4	8	0.0211	0.0251
Gap junction	89	21.9	33	0.0211	0.0251
Legionellosis	40	9.85	17	0.0212	0.0251
Allograft rejection	29	7.14	6	0.0212	0.0251
Pathways in cancer	310	76.3	130	0.0214	0.0251
Tryptophan metabolism	39	9.6	9	0.0216	0.0251
Cytosolic DNA-sensing pathway	20	4.92	7	0.0216	0.0251
Selenocompound metabolism	12	2.95	4	0.0218	0.0251
Regulation of actin cytoskeleton	182	44.8	74	0.0221	0.0247
Chemokine signaling pathway	189	46.5	58	0.0225	0.0247
Ether lipid metabolism	35	8.62	8	0.0228	0.0247
Neurotrophin signaling pathway	123	30.3	54	0.0231	0.0247
Fc gamma R-mediated phagocytosis	97	23.9	35	0.0233	0.0247
Cocaine addiction	43	10.6	13	0.0234	0.0246
Insulin signaling pathway	137	33.7	53	0.0241	0.0246
Pyrimidine metabolism	101	24.9	34	0.0244	0.0246
RNA degradation	60	14.8	22	0.0244	0.0246
RNA transport	126	31	45	0.0247	0.0246
Pentose and glucuronate interconversions	30	7.38	5	0.0248	0.0246
