# Supplementary material for: Circulating Non-Coding RNA Levels Are Altered in Autosomal Dominant Frontotemporal Dementia
Source: Int J Mol Sci. 2022 Nov 25;23(23):14723. doi: 10.3390/ijms232314723 (PMC9737170; doi:10.3390/ijms232314723)
Supplement: Supplementary file 1 [file ijms-23-14723-s001.zip › ijms-1996020-supplementary/Supplementary S9 KEGGS hypergeometric algorithm.xlsx]

## Sheet: Foglio1
Pathway	Total	Expected	Hits	Pval	FDR
Pathways in cancer	310	44.7	87	7.51e-11	7.51e-09
Cell cycle	124	17.9	42	2.69e-08	1.31e-06
Prostate cancer	87	12.5	33	3.92e-08	1.31e-06
RNA transport	126	18.2	41	1.41e-07	3.52e-06
Chronic myeloid leukemia	73	10.5	28	3.26e-07	6.52e-06
p53 signaling pathway	68	9.81	26	9.28e-07	1.55e-05
HTLV-I infection	199	28.7	54	1.27e-06	1.65e-05
Acute myeloid leukemia	57	8.22	23	1.32e-06	1.65e-05
Small cell lung cancer	80	11.5	27	9.32e-06	0.000104
Neurotrophin signaling pathway	123	17.7	36	1.31e-05	0.000131
Glioma	65	9.38	22	5.96e-05	0.000542
Melanoma	68	9.81	22	0.000128	0.00107
Ribosome biogenesis in eukaryotes	55	7.93	19	0.000139	0.00107
Toxoplasmosis	93	13.4	27	0.000183	0.00131
Non-small cell lung cancer	52	7.5	18	0.000201	0.00134
Endometrial cancer	44	6.35	16	0.000236	0.00148
Epstein-Barr virus infection	91	13.1	26	0.000318	0.00187
Insulin signaling pathway	137	19.8	35	0.000356	0.00189
Bladder cancer	29	4.18	12	0.00036	0.00189
Pancreatic cancer	69	9.95	21	0.000468	0.00234
Colorectal cancer	49	7.07	16	0.00094	0.00448
mTOR signaling pathway	45	6.49	15	0.00106	0.00471
Protein processing in endoplasmic reticulum	129	18.6	32	0.00109	0.00471
Focal adhesion	200	28.8	45	0.00113	0.00471
Adherens junction	70	10.1	20	0.00153	0.00612
ErbB signaling pathway	87	12.5	23	0.0022	0.00846
MAPK signaling pathway	265	38.2	55	0.00247	0.00915
TGF-beta signaling pathway	84	12.1	22	0.00309	0.011
Renal cell carcinoma	60	8.65	17	0.00371	0.0128
Influenza A	107	15.4	26	0.00419	0.014
Chagas disease (American trypanosomiasis)	89	12.8	22	0.00654	0.0211
Hepatitis C	100	14.4	24	0.00685	0.0214
Progesterone-mediated oocyte maturation	80	11.5	20	0.00815	0.0247
Measles	102	14.7	24	0.00886	0.0261
Oocyte meiosis	108	15.6	25	0.00947	0.0271
Wnt signaling pathway	144	20.8	31	0.0123	0.0342
Shigellosis	47	6.78	13	0.013	0.0351
Hypertrophic cardiomyopathy (HCM)	25	3.61	8	0.0202	0.0521
Dorso-ventral axis formation	12	1.73	5	0.0203	0.0521
Pathogenic Escherichia coli infection	35	5.05	10	0.0223	0.0554
Jak-STAT signaling pathway	99	14.3	22	0.0227	0.0554
Viral myocarditis	26	3.75	8	0.0256	0.061
Regulation of actin cytoskeleton	182	26.2	36	0.0267	0.0621
Lysine degradation	47	6.78	12	0.0309	0.0691
Adipocytokine signaling pathway	63	9.09	15	0.0311	0.0691
B cell receptor signaling pathway	75	10.8	17	0.0354	0.077
T cell receptor signaling pathway	98	14.1	21	0.0371	0.0789
Thyroid cancer	28	4.04	8	0.0392	0.0817
Bacterial invasion of epithelial cells	56	8.08	13	0.0516	0.105
Herpes simplex infection	103	14.9	21	0.0594	0.119
Fc epsilon RI signaling pathway	75	10.8	16	0.0656	0.129
mRNA surveillance pathway	82	11.8	17	0.0739	0.142
Apoptosis	83	12	17	0.0811	0.153
RNA degradation	60	8.65	13	0.0824	0.153
Circadian rhythm - mammal	22	3.17	6	0.0855	0.155
Chemokine signaling pathway	189	27.3	34	0.096	0.171
Huntington's disease	28	4.04	7	0.0974	0.171
Legionellosis	40	5.77	9	0.112	0.193
Phosphatidylinositol signaling system	75	10.8	15	0.114	0.193
Sphingolipid metabolism	46	6.63	10	0.116	0.193
Dopaminergic synapse	124	17.9	23	0.118	0.193
Inositol phosphate metabolism	58	8.37	12	0.122	0.195
Glycerophospholipid metabolism	82	11.8	16	0.124	0.195
Pyruvate metabolism	41	5.91	9	0.126	0.195
Transcriptional misregulation in cancer	19	2.74	5	0.127	0.195
Citrate cycle (TCA cycle)	30	4.33	7	0.13	0.196
Endocytosis	101	14.6	19	0.131	0.196
Gap junction	89	12.8	17	0.133	0.196
Epithelial cell signaling in Helicobacter pylori infection	37	5.34	8	0.154	0.22
Vitamin B6 metabolism	5	0.721	2	0.154	0.22
Pantothenate and CoA biosynthesis	15	2.16	4	0.16	0.225
Amyotrophic lateral sclerosis (ALS)	39	5.62	8	0.191	0.265
Cholinergic synapse	95	13.7	17	0.201	0.273
Malaria	11	1.59	3	0.204	0.273
Pertussis	52	7.5	10	0.208	0.273
Alcoholism	166	23.9	28	0.209	0.273
Fatty acid biosynthesis	6	0.865	2	0.21	0.273
Toll-like receptor signaling pathway	97	14	17	0.227	0.291
Salmonella infection	72	10.4	13	0.231	0.291
Ether lipid metabolism	35	5.05	7	0.233	0.291
Type II diabetes mellitus	48	6.92	9	0.249	0.304
Tight junction	118	17	20	0.25	0.304
Synaptic vesicle cycle	18	2.6	4	0.255	0.304
Parkinson's disease	18	2.6	4	0.255	0.304
Aminoacyl-tRNA biosynthesis	7	1.01	2	0.267	0.306
Proximal tubule bicarbonate reclamation	7	1.01	2	0.267	0.306
Lysine biosynthesis	2	0.288	1	0.268	0.306
NOD-like receptor signaling pathway	49	7.07	9	0.269	0.306
N-Glycan biosynthesis	43	6.2	8	0.274	0.308
Hedgehog signaling pathway	56	8.08	10	0.282	0.313
Vibrio cholerae infection	19	2.74	4	0.289	0.314
Rheumatoid arthritis	19	2.74	4	0.289	0.314
VEGF signaling pathway	76	11	13	0.297	0.319
Long-term depression	70	10.1	12	0.305	0.324
Leishmaniasis	51	7.36	9	0.31	0.324
Alanine, aspartate and glutamate metabolism	32	4.62	6	0.311	0.324
Nicotinate and nicotinamide metabolism	26	3.75	5	0.318	0.328
Regulation of autophagy	8	1.15	2	0.325	0.332
Axon guidance	118	17	19	0.338	0.341
Pentose phosphate pathway	27	3.89	5	0.348	0.348
